# Supplementary material for: Total bilirubin-to-albumin ratio and short- and long-term all-cause mortality in acute pancreatitis: Evidence from the MIMIC-IV database
Source: PLoS One. 2025 May 22;20(5):e0323330. doi: 10.1371/journal.pone.0323330 (PMC12097592; doi:10.1371/journal.pone.0323330)
Supplement: S1 File — (XLSX) [file pone.0323330.s001.xlsx]

## Sheet: Sheet1
ID	Age	Gender	Race	heart_rate	sbp	dbp	mbp	resp_rate	temperature	AKI	Sepsis	myocardial_infarct	congestive_heart_failure	cerebrovascular_disease	chronic_pulmonary_disease	peptic_ulcer_disease	diabetes	renal disease	malignant_cancer	severe_liver_disease	TCa	Bun	potassium	sodium	glucose	creatinine	Total-Bilirubin	AST	ALT	WBC	RDW	RBC	platelet	Albumin	INR	PT	APTT	chloride	aniongap	spo2	SOFA	GCS	crrt	is_ventilator	ercp	statin	octreotide	fibrates	vasopressin
1	58	M	WHITE	120	90	44	55	12	38.28	1	1	0	0	0	1	0	1	0	0	0	8.1	27	4.4	137	133	1	0.5	24	34	9.4	14.3	5.26	432	3.3	1.5	16.4	37.9	99	17	92	4	15	1	1	0	1	0	0	1
2	48	F	OTHER	91	94	63	70	16	36.94	0	1	0	0	0	1	0	0	1	0	0	8.3	94	3.5	134	105	3.3	3.2	286	247	4.7	15.9	4.26	232	3.7	1	11.3	25.8	89	31	97	4	15	0	0	0	0	0	0	0
3	32	M	WHITE	124	158	93	110	16	38.39	1	0	0	0	0	0	0	0	0	0	0	6.8	11	4.3	138	111	1.1	0.7	51	26	13.3	14	4.19	161	3	1.3	15.1	27.3	105	15	94	0	15	0	1	0	0	0	1	0
4	59	M	WHITE	125	185	100	120	29	36.44	0	1	0	0	0	0	0	0	0	0	1	8.6	31	4.3	130	71	0.9	1.6	3559	1773	5.9	16.3	3.54	62	3.5	2.1	23	31.5	96	25	100	0	13	0	1	0	0	1	0	0
5	79	M	OTHER	94	152	77	95	18	36.67	0	0	0	1	0	0	0	0	0	0	0	7.7	11	3.8	136	113	0.6	0.8	48	47	31	13.9	4.21	226	2.4	1.4	14.7	32.8	102	13	97	0	15	0	0	0	0	0	0	0
6	77	M	WHITE	107	94	63	71	21	36.67	1	1	0	0	0	0	0	0	0	0	0	3.7	70	6.4	131	148	5.2	1	91	59	19.8	13.7	5.18	248	3.3	1.3	13.6	27.4	101	24	98	5	15	1	1	0	0	0	0	1
7	38	M	OTHER	117	176	111	130	22	36.44	0	0	0	1	0	0	0	0	0	0	0	8.9	23	9.4	135	290	1.3	0.8	46	47	13.7	12.8	3.8	157	3.7	1.31517	14.369	31.4263	101	25	99	0	15	0	0	0	1	0	0	0
8	66	F	OTHER	161	123	73	84	28	37.22	1	0	0	1	0	0	0	0	0	0	0	9.1	12	3.5	136	90	0.8	1.6	178	512	16.8	13.7	3.92	261	3.1	1.2	13.3	27.5	99	13	87	1	15	0	1	0	0	0	0	0
9	68	F	WHITE	119	154	80	97	30	37.11	1	1	0	0	0	0	0	0	0	0	0	4.8	25	3.9	142	136	0.8	1	48	26	29	12.8	4.02	195	3.1	1.3	15	27.3	113	14	87	0	15	0	1	0	0	0	1	0
10	28	M	WHITE	116	162	117	128	23	36.44	1	1	0	0	0	0	0	0	1	0	0	7.9	11	4.3	138	168	0.7	2.2	91	106	15.8	13.5	5.17	206	3.7	1.1	11.5	25.3	102	25	96	0	15	1	1	0	0	0	0	0
11	78	M	OTHER	88	143	63	82	17	36.83	1	0	0	0	0	1	0	0	0	0	0	8.5	14	4.3	140	105	1	0.6	20	14	7.1	13	3.49	142	3.5	1.44196	16.1448	31.7438	102	10	93	0	15	0	1	0	1	0	0	0
12	81	F	WHITE	90	169	68	89	22	36.83	1	1	0	0	0	0	0	1	0	0	0	7.4	21	3.3	141	249	0.7	0.4	32	21	12.6	16	4.97	333	3.4	1.46889	16.3088	30.1723	104	15	88	1	14	0	1	0	0	0	0	1
13	39	F	OTHER	113	129	78	93	40	37.94	0	0	0	0	0	1	0	0	0	0	0	8.1	5	4.9	137	103	0.5	0.6	27	13	15.8	14.6	4.17	232	3.5	1.1	12	25.7	103	12	100	0	15	0	0	0	0	0	1	0
14	65	F	WHITE	120	128	85	95	29	36.89	1	1	0	0	0	1	0	0	0	0	0	8.3	15	4.1	142	98	1	0.5	25	17	16.4	15.2	5.57	202	3	1.28718	14.4509	31.1479	105	15	92	1	14	0	1	0	0	0	0	0
15	26	M	OTHER	95	118	104	107	23	36.61	1	1	1	1	0	0	0	1	1	0	0	9.4	12	4.2	140	126	1.1	0.9	313	62	4.1	14.5	4.51	177	3.5	1.5	16	32.9	103	15	96	1	15	0	1	0	0	0	0	0
16	53	M	WHITE	108	151	78	97	33	37.89	0	1	0	1	0	0	0	0	0	0	0	9.2	11	4.7	136	144	0.7	0.3	41	22	19.5	13.8	3.25	369	3.1	1.4	15.4	24.6	101	17	91	1	14	0	1	0	0	0	0	0
17	64	F	WHITE	118	188	127	143	21	36.61	1	1	0	0	0	0	0	0	0	0	0	7.6	17	3.2	141	121	0.7	0.5	1694	833	19.8	14.3	3.96	461	3.1	1.7	19.1	31.4	113	14	96	0	15	0	1	0	0	0	1	0
18	81	F	OTHER	118	124	76	81	20	36.72	1	1	0	0	0	0	0	0	0	0	0	6	40	5.4	143	116	2.2	0.6	50	14	13.6	14.5	4.48	164	2.4	1.4	15.7	40.2	111	19	95	2	12	1	1	0	0	0	0	1
19	32	M	OTHER	106	129	48	69	30	37	1	1	0	1	0	0	0	0	0	0	1	7.4	94	4.1	139	123	4.3	5.4	133	32	19.6	20.2	2.43	375	3.6	1.3	14.1	31.4	102	23	99	9	15	0	1	0	0	0	0	0
20	92	M	OTHER	69	74	38	47	16	31.1	1	1	0	0	0	1	0	0	1	0	0	8.3	13	3.7	146	112	1.4	0.2	26	23	20	17.2	3.53	64	2.2	1.3	14.5	42.2	120	15	91	5	14	0	1	0	0	0	0	0
21	82	M	OTHER	120	158	73	118	41	34.94	1	0	0	0	0	0	0	0	0	0	0	7.1	38	4.7	134	128	2.4	25.1	339	366	12.5	16.1	4.44	400	2.5	1.5	17.7	44.1	107	21	81	8	15	1	1	1	0	0	0	1
22	55	M	WHITE	89	168	117	130	34	36.67	1	0	0	1	0	0	0	0	0	0	0	6.7	16	3.3	133	134	0.9	0.4	49	29	29	15.6	2.96	618	2.2	1.4	14.8	90.9	93	13	97	0	15	0	1	0	0	0	0	0
23	93	F	WHITE	131	108	43	57	28	37.11	0	1	0	0	1	1	0	0	0	0	0	6.5	17	3	142	83	0.7	3.3	197	104	20.1	15	3.73	113	3.2	1.81302	19.0693	32.8137	115	14	92	1	15	0	0	0	0	0	0	0
24	71	F	OTHER	105	159	79	99	16	36.56	1	1	0	0	0	0	0	1	0	0	0	9.5	35	3.8	141	229	0.7	0.7	87	176	16.8	14.4	5.27	214	2.7	1.3	14.4	64.8	112	16	95	0	15	0	1	0	0	0	0	0
25	85	M	OTHER	97	98	47	59	25	36.44	0	1	0	0	0	0	0	1	0	0	0	7.9	25	3	140	311	1.4	3	405	180	6.9	14.1	3.81	105	2.6	1.7	17.9	34.5	106	22	92	1	15	0	1	0	0	0	0	0
26	76	F	OTHER	130	156	81	98	20	36.5	1	1	0	0	0	1	0	0	0	0	1	6.6	64	4.4	147	189	1	0.9	10	11	22.2	16	5.62	361	2.4	1.2	14	23.9	112	11	91	2	11	0	1	0	0	0	0	0
27	58	M	WHITE	115	189	101	97	22	37.67	0	0	0	0	0	0	0	1	0	0	0	8.8	18	4.6	138	118	0.9	1.5	241	340	12.4	13.9	4	63	2.6	1.3	15.2	25.1	107	14	97	6	15	0	1	1	0	0	0	0
28	46	F	WHITE	101	113	68	79	22	37.83	0	1	0	0	0	0	0	0	0	0	0	10.4	8	3.8	137	114	0.5	0.6	32	11	11.5	12.6	3.59	194	2.2	1.3	14.9	31.5	111	8	100	0	15	0	1	0	0	0	0	0
29	70	M	WHITE	113	119	87	98	25	37.06	1	0	0	1	0	1	0	0	0	0	0	6.8	17	4.1	141	93	0.8	0.5	17	17	7	15.2524	3.19	218	3.6	1.1	12.2	25.1	109	10	100	0	15	0	0	0	1	0	0	0
30	76	F	OTHER	92	132	73	86	22	35.94	1	1	0	0	0	0	1	1	1	1	1	8.6	87	3.2	142	117	2	2.8	34	11	12	16	2.52	175	4.8	2.1	22.4	40.9	99	19	99	2	15	0	1	0	0	1	0	0
31	87	F	WHITE	103	105	82	87	19	35.94	1	0	0	0	0	0	0	0	1	1	0	11.3	64	4.8	138	86	2.2	0.5	36	50	38.2	15	2.74	103	1.5	1.2	14.1	26	111	22	92	3	15	0	1	0	0	1	0	0
32	93	F	OTHER	77	208	64	107	21	36.72	1	0	0	0	0	0	0	1	0	0	0	8.5	5	4.1	142	97	0.9	0.5	46	116	4.2	14.5	3.64	140	2.7	1.68491	18.2894	27.9916	109	9	100	1	15	0	1	1	0	0	1	0
33	41	M	WHITE	64	153	92	107	20	35.89	1	1	0	0	0	0	0	0	0	0	1	9.2	6	3.9	136	111	0.5	6.9	165	37	2.5	17.7	3	28	2.5	1.7	19.1	31.6	105	12	97	0	15	0	1	0	0	1	0	0
34	46	F	OTHER	131	117	58	71	20	36.89	0	1	0	0	0	0	0	1	0	0	0	7.9	35	3.6	125	353	1.1	0.6	28	20	13.6	13	4.01	220	2.9	0.9	9.8	27.2	100	21	100	0	15	0	1	0	0	0	0	0
35	39	M	WHITE	120	115	53	67	17	35.83	1	1	0	1	1	0	0	0	0	0	0	5	14	4.6	119	137	0.7	6.5	179	34	9.1	13.9	1.94	168	2.2	2.7	27.5	56.1	85	31	100	4	15	0	1	0	0	0	0	0
36	47	F	WHITE	89	159	97	112	24	36.89	0	0	0	0	0	0	0	0	0	0	0	6.7	12	3.6	137	107	0.9	0.8	125	62	7.6	15.1	3.64	237	4.1	1.2	12.7	31.6	99	19	99	0	15	0	0	0	0	0	0	0
37	83	F	OTHER	112	167	70	93	23	36.28	1	1	1	1	0	1	0	1	0	0	0	8.1	75	4.2	150	180	2.2	0.4	27	21	10.2	15	4.15	202	3.2	2.3	23.7	51.3	117	17	91	1	14	0	1	0	0	0	0	0
38	77	M	OTHER	110	186	111	131	17	36.78	1	1	0	0	0	0	0	0	0	0	0	7.4	47	3.9	145	194	1.9	5.8	110	333	20.2	14.5	5.43	110	3.2	1.4	15.2	39.9	110	21	95	5	14	0	1	1	0	0	1	0
39	72	M	OTHER	87	124	86	95	16	36.39	1	1	1	0	0	0	0	0	0	0	0	8.9	20	3.8	138	124	1.1	5	132	327	3.3	15.4	4.18	162	3.1	1.4	14.7	25.4	107	14	92	0	15	0	0	0	0	0	0	0
40	53	M	OTHER	83	151	61	81	30	35.94	0	1	0	0	0	0	0	1	1	0	1	6	110	5.1	140	122	2.7	4.8	104	32	3.8	21.5	3.36	47	3.2	2.1	21.6	32.2	107	17	98	0	15	0	1	0	0	0	0	0
41	44	F	WHITE	97	179	127	137	20	36.83	1	0	0	0	0	0	0	0	0	0	0	9.1	10	4.5	142	169	1.1	0.5	54	37	18	19.3	4.52	326	3.3	1.2	12.8	20.1	105	16	95	0	15	0	1	0	0	0	0	0
42	31	F	WHITE	109	110	73	82	27	36.72	1	1	0	0	0	0	0	1	0	1	0	7.4	15	4.3	143	137	1.1	0.3	28	11	8.3	18.2	3.65	345	3.6	1.1	11.9	30.1	114	12	96	1	14	0	1	0	0	0	1	0
43	65	M	WHITE	121	118	44	54	22	38.17	1	1	0	0	0	0	0	1	0	0	0	8.5	55	4	147	227	2.1	1	89	34	22.1	14.2	4	189	2	1.6	17.8	29.6	118	13	95	5	15	0	1	0	0	0	0	0
44	63	F	WHITE	120	132	59	77	20	37.33	0	0	0	0	0	0	0	0	0	0	0	6.1	17	3.8	136	105	0.5	0.6	56	40	12.4	13.4	4.58	327	3	1.25019	14.1666	28.1391	101	14	95	0	15	0	0	0	0	0	0	0
45	77	F	OTHER	82	114	52	71	16	34.8	1	1	1	1	0	0	0	0	0	0	0	8.3	20	3.6	132	463	1.2	0.7	1564	362	14.7	13	4.49	228	3.5	1.1	12.5	78.8	101	17	62	0	15	0	1	0	1	0	0	1
46	72	F	WHITE	114	137	117	121	15	37.33	1	1	0	0	0	0	0	1	0	0	0	7.4	30	5.3	136	118	1.5	8	129	110	26	17	4.32	106	3.2	1.7	18.5	32.5	109	15	94	1	15	0	1	0	0	0	0	1
47	76	F	WHITE	77	88	50	66	20	36.39	0	1	0	0	0	0	0	0	0	0	0	9.1	19	4.3	142	105	0.8	2.4	506	302	16.1	15.1	3.28	182	2.7	1.6	18	29.5	114	17	98	3	15	0	1	0	0	0	0	0
48	56	M	OTHER	136	122	105	111	20	36.39	1	0	1	0	0	0	0	0	1	0	0	7.9	25	4.3	131	185	3	0.3	42	27	3.6	14.7	3.63	96	2.1	1.2	12.7	27.5	96	29	93	0	15	0	1	0	0	0	0	0
49	63	F	OTHER	96	87	52	58	23	36.67	0	1	0	0	0	1	1	0	0	1	0	7.7	46	3.2	149	102	1.4	6.3	55	32	11.3	20.9	2.52	27	4.9	1.2	13.5	32.8	101	17	76	1	10	0	1	0	0	0	0	0
50	81	M	OTHER	88	140	95	100	25	36.5	0	1	0	0	0	0	0	0	1	0	0	8.7	24	4	142	105	1.6	6.9	276	382	11.6	13.9	4.51	65	3.3	1.6	17	36.4	111	14	95	0	14	0	0	0	0	0	0	0
51	78	F	OTHER	80	145	62	83	21	35.89	1	1	1	0	0	1	0	0	1	0	0	7.2	65	3.9	140	85	4.9	0.2	39	15	7.4	17.7	2.29	121	2.5	1.4	15.4	32.7	115	16	100	0	15	0	0	0	0	0	0	0
52	92	F	WHITE	115	96	75	80	12	36.44	1	1	1	0	0	0	0	0	0	0	0	6.4	23	3.7	137	163	1.2	2	1809	907	12	16.3	5.53	178	3	1.3	13.9	24.2	102	16	94	4	15	0	1	0	0	0	0	0
53	66	M	WHITE	119	147	74	93	29	37.78	1	1	0	0	0	0	0	1	1	0	0	8.2	39	3.6	146	103	2.1	1.2	57	254	22.2	14.5	5.15	190	2.8	1.4	15.7	32.7	118	15	93	0	15	0	1	0	0	0	1	0
54	80	M	WHITE	92	133	74	87	23	37.33	1	1	0	1	0	0	0	1	1	0	0	9.3	26	3.6	145	95	1.5	3.6	138	171	10.4	14.7	3.92	143	3.7	1.39846	15.5652	31.8625	107	12	94	0	15	0	1	0	0	0	0	0
55	72	M	OTHER	100	91	55	64	19	36.89	0	1	0	0	0	0	0	0	1	0	0	7.9	16	4.9	132	158	1.5	9	48	78	11.8	13.8	2.56	175	2.7	1	10.5	30.3	104	16	94	7	15	0	1	0	0	0	0	0
56	48	F	WHITE	83	143	53	73	12	37.06	1	1	0	0	0	0	0	0	0	0	0	5.7	8	4.3	141	113	0.6	0.3	58	35	10.2	12.4	2.72	205	3.6	0.9	11.4	26.2	108	14	100	1	15	0	1	0	0	0	0	0
57	58	M	OTHER	143	173	85	108	23	38.44	1	1	0	0	1	0	0	1	1	0	0	7.2	33	5.8	139	393	2	0.8	58	88	27.2	20	4.78	256	3.6	3.2	35.6	40	104	26	97	4	12	0	1	0	0	0	1	0
58	54	M	WHITE	156	137	73	86	19	39.28	0	0	0	0	0	1	0	1	0	0	0	9	12	3.7	131	178	0.9	0.4	14	15	15.9	14.4	3.23	304	2.2	1.4	15.4	29.3	96	13	96	0	15	0	1	0	0	0	0	0
59	68	F	WHITE	100	112	46	62	14	37.56	1	1	0	0	0	1	0	0	0	0	0	8.1	99	5.2	133	113	4.5	1.6	41	21	20.8	14.4	3.38	197	3.9	1.4	15.9	31.4	101	17	93	1	15	1	1	0	0	0	0	0
60	81	M	WHITE	92	137	62	84	20	36.28	0	1	0	0	0	1	0	1	0	0	0	7.6	20	3.8	140	113	0.9	4.6	91	127	23.6	14.7	4.25	141	3.6	2.1	23.4	33.5	102	13	92	3	15	0	1	0	0	0	0	0
61	67	M	WHITE	86	104	54	65	21	36.94	0	1	0	0	0	1	0	0	1	1	0	8.6	39	3.8	142	105	2	1.3	909	640	1.6	17	3.13	164	2.7	1.1	12.7	30.9	113	13	99	4	15	0	1	0	0	0	0	0
62	32	M	WHITE	99	170	102	118	30	38.22	0	1	0	0	0	0	0	1	0	0	0	8.7	17	4	131	223	0.8	3.9	210	113	12	13.2	3.64	172	3.1	1.1	13	23.3	96	14	96	3	15	0	1	0	0	0	1	0
63	92	M	WHITE	73	129	67	80	14	36	0	1	1	0	0	0	1	0	0	0	0	6.4	16	4.1	136	83	1.1	3.3	605	791	12.8	14	4.03	152	3.4	1.3	14.5	39.1	103	14	97	0	15	0	1	1	0	0	0	0
64	53	M	WHITE	80	138	78	88	9	37.61	1	0	0	0	1	0	0	0	0	0	0	6.8	20	3.8	139	89	0.9	0.7	28	40	11.2	13.4	4.33	234	4.3	1.3	14.7	25.1	102	13	98	1	14	0	1	0	0	0	0	0
65	84	F	OTHER	76	114	68	76	17	36.67	0	1	0	0	1	0	0	1	0	0	0	7.5	52	4.4	137	351	1.8	1.7	795	813	13.2	15	3.95	139	3	1.2	13.6	22.5	101	16	97	3	12	0	0	0	0	0	0	0
66	47	F	WHITE	144	110	46	62	20	38.67	0	1	0	0	0	0	0	0	0	0	0	8.6	14	4.1	141	142	0.9	1.2	251	126	7.7	13.8	2.82	110	2.7	1.4	15.8	38.9	117	12	100	4	15	0	1	0	0	0	0	0
67	86	F	WHITE	68	76	12	29	24	36.39	0	1	0	1	0	0	0	0	1	1	0	7.5	28	4	140	131	2	0.3	62	55	26.2	15.7	2.76	275	2.8	5.1	45.3	37.7	110	13	86	1	15	0	1	0	0	0	0	0
68	36	M	OTHER	105	148	89	107	21	37	1	0	0	0	0	0	0	0	0	0	0	8.3	8	5.9	139	245	0.8	0.7	45	30	17.1	14	5.77	303	4.1	1.1	11.8	27.2	106	16	97	0	15	0	1	0	1	0	1	0
69	92	F	WHITE	80	115	54	69	34	36.44	1	1	1	0	0	0	0	0	0	0	0	7.2	27	5.7	139	86	1.1	9.1	230	211	29.1	13.5	4.24	111	3	1.2	14.2	22.6	107	21	96	0	15	0	1	1	0	0	0	0
70	32	F	WHITE	108	157	82	100	18	36.56	0	1	0	0	0	0	0	0	0	0	1	7.7	7	4	138	108	0.7	5.3	4714	2767	19.3	12.6	3.79	106	3.9	5.8	50.4	58.9	104	13	98	0	15	0	1	0	0	0	0	0
71	57	M	OTHER	118	158	112	122	34	36.67	1	1	0	0	0	0	0	0	0	0	0	7	16	5	138	127	0.6	0.7	104	165	14.1	15.2	4.07	126	2.1	1	10.8	41	106	18	89	1	15	0	1	0	0	0	0	0
72	69	M	OTHER	81	111	59	71	16	36.67	1	1	1	0	1	0	0	1	1	0	0	8.6	28	3.8	138	121	1.8	1.3	116	97	17.6	17.9	3.37	221	2.2	1.2	12.7	34.2	105	13	99	3	14	0	1	0	0	0	1	0
73	54	M	OTHER	97	160	95	112	20	36.83	1	1	1	1	0	1	0	1	1	0	0	8.6	53	7.8	133	464	2.8	3.3	552	478	23.6	14.5	4.29	180	3.8	1.8	19.3	38.6	98	23	95	0	15	1	1	0	1	0	0	1
74	48	M	WHITE	99	143	101	108	31	37.5	1	1	0	0	0	0	0	0	0	0	0	8.5	10	3.4	140	154	0.6	0.7	53	53	10.5	15.6	3.43	526	2.8	1.3	14.5	23.2	102	10	96	0	15	0	1	0	0	0	1	0
75	48	M	OTHER	111	136	99	109	25	37.06	1	1	0	0	0	0	0	1	0	0	1	7.48831	4	3.3	136	185	0.5	4.2	97	34	4.9	12.9	3.45	42	3.1	1.3	14.5	32.3	93	17	92	0	15	0	1	1	0	0	0	0
76	69	M	OTHER	72	131	56	72	22	37.33	1	1	0	1	0	0	0	1	1	0	0	6.4	25	4.1	143	79	2.3	2.7	90	56	11.8	12.8	2.58	123	2.9	1.8	19.4	25.8	115	15	92	2	15	0	1	0	0	0	0	0
77	48	F	OTHER	75	113	68	83	18	36.11	1	1	0	0	1	0	0	0	0	0	1	8	23	3.3	137	93	1.3	5.8	58	13	10.9	16.3	2.67	133	3.4	1.7	18.5	46.8	99	14	96	4	15	1	1	0	0	1	0	1
78	66	M	WHITE	85	124	53	70	14	36.44	1	1	0	0	0	0	0	0	0	1	1	7.9	66	4.6	128	65	3.9	37.9	163	55	9.7	19.3	3.3	84	3.1	2.5	27.1	53.6	99	17	100	1	15	1	1	0	0	1	0	1
79	46	M	OTHER	129	171	117	129	22	37.11	1	1	0	0	0	0	0	0	0	0	0	7.8	18	4	141	181	0.9	0.9	37	53	11.9	13.1	4.47	165	2.5	1.25421	13.9764	31.1905	98	13	96	3	15	0	1	0	0	0	0	0
80	77	F	WHITE	109	119	52	69	16	36.33	1	1	0	0	0	0	0	0	1	0	0	6.6	52	5.7	137	81	5.4	0.9	38	29	8.7	15.6	2.45	139	2.3	1.3	15.2	30.8	114	19	100	6	14	0	0	0	0	0	0	0
81	28	M	WHITE	155	158	98	113	41	37	0	0	0	0	0	0	0	0	0	0	0	8.4	4	3.4	132	127	0.5	1.2	57	14	8.7	12.9	3.64	62	3.9	1.2	12.7	28.2	93	16	96	4	14	0	1	0	0	0	0	0
82	38	M	OTHER	101	118	67	82	16	37.17	1	1	0	0	1	0	0	0	0	0	0	7.79008	33	5.4	138	178	4.2	0.8	1966	2060	20.9	12.3	4.56	212	3.3	1.5	17.1	40.9	104	21	100	6	15	0	1	0	0	0	0	0
83	88	F	WHITE	83	130	62	79	25	38.17	1	1	0	1	0	1	0	0	1	0	0	7.7	18	2.9	143	93	1.1	0.5	24	17	12.1	14.5	3.85	224	3.3	1.5	16.4	33.4	110	14	93	1	15	0	1	0	0	0	0	0
84	41	M	OTHER	133	152	106	115	24	37.61	0	0	0	0	0	0	0	0	0	0	0	8.4	5	3.6	135	135	0.6	1.1	48	47	13	14.2	4.3	173	3.6	1.1	11.6	48.9	107	10	96	0	15	0	0	0	0	0	0	0
85	55	F	WHITE	93	124	75	86	21	37.39	1	1	0	0	0	1	0	1	0	0	0	8.1	7	4.9	139	202	0.7	0.3	40	32	17.5	14.4	3.9	178	2.8	1.4	15.8	28.4	107	12	99	0	15	0	1	0	0	0	0	0
86	29	F	OTHER	131	129	79	89	22	36.83	0	0	0	0	0	1	0	0	0	0	0	7.7	19.3761	3	140	81	0.3	0.9	132	58	11.9	14.6	3.13	134	2.5	1.3	14.2	27.7	104	21	95	1	15	0	1	0	0	0	0	0
87	62	M	WHITE	76	155	67	88	18	36.83	1	0	0	0	0	0	0	0	0	1	0	7.9	16	5	142	196	1	4	230	283	6.3	16.9	3.27	193	3.6	1.3	13.9	47.7659	109	17	99	2	15	0	1	0	0	0	0	0
88	56	M	WHITE	81	137	58	77	12	36.89	1	0	0	0	0	0	0	1	0	0	0	8.3	18	4.1	137	161	0.9	2.8	178	183	22.6	15.8	4.63	289	3.6	1.50773	16.8004	31.6905	104	13	98	0	15	0	1	0	0	0	0	0
89	76	M	WHITE	65	98	50	61	16	36.39	1	0	1	1	0	0	0	1	0	1	1	7.9	61	4.8	134	193	1.5	2.8	284	172	9.7	18.3	3.2	165	2.2	1.2	13	23	100	12	96	4	15	0	1	0	0	0	0	0
90	71	M	WHITE	103	112	55	75	17	37.28	0	0	0	0	0	1	0	0	0	1	0	5.5	14	5.3	135	133	0.7	2.5	1294	779	11.7	15.9	3.89	380	2.7	1	12	33.2376	103	11	99	3	15	0	1	0	0	0	0	0
91	33	M	OTHER	80	134	100	107	22	36.22	1	1	0	0	0	0	0	0	0	0	0	7.4	37	3.7	151	96	4.1	0.2	1137	196	17.1	14.2	3.42	113	3.7	1.4	15.3	29	118	21	100	2	15	0	1	0	0	0	0	0
92	58	M	OTHER	132	97	73	78	20	37.78	1	1	0	0	0	0	1	0	0	0	0	5.9	29	4.3	128	186	2.2	2.2	279	37	7	14	3.29	60	1.5	1.2	12.6	85.9	106	9	100	10	15	1	0	0	0	0	0	1
93	53	F	WHITE	65	152	72	103	16	36.94	1	1	0	0	1	0	0	0	0	0	0	9.4	14	3.9	137	66	0.9	0.4	374	790	16.7	19	3.32	334	2.8	1.4	15.5	26.3	101	10	98	0	15	0	1	0	1	0	0	0
94	62	F	WHITE	122	117	74	92	20	37.39	1	1	0	0	0	0	0	1	0	0	0	7.1	26	3.4	143	174	0.8	2.9	625	249	1.3	18.1	4.32	181	2.4	1.6	17.4	46.8	117	8	97	5	15	0	1	0	0	0	0	1
95	74	F	OTHER	103	94	42	56	18	39.56	1	1	0	0	0	0	0	0	1	0	0	8.4	36	3.8	140	172	1.4	2.5	39	22	24.1	14.7	2.87	199	2.3	1.2	12.7	32	98	18	98	1	15	0	1	0	1	0	0	0
96	61	M	WHITE	126	106	71	79	26	36.94	0	1	0	0	0	1	0	0	0	0	0	8.3	64	3.2	131	113	5.1	1	271	96	18.2	13.7	3.89	200	3	1.4	15.8	27.5	87	29	94	4	15	0	1	0	0	0	0	0
97	57	F	OTHER	125	139	90	99	27	36.78	0	0	0	0	0	0	0	1	0	0	0	9	17	3.4	150	465	1.1	0.6	15	10	14.4	14.1	3.95	191	3.8	1.24049	13.8099	27.0348	120	25	100	1	13	0	0	0	0	0	0	0
98	71	F	WHITE	125	127	69	81	21	37.11	1	0	0	0	0	1	0	0	0	0	0	5.4	6	3.4	132	122	0.4	0.5	34	51	16.7	14.1	3.03	364	2.7	1.1	11.9	33.4	97	13	93	1	15	0	1	0	0	0	0	0
99	56	M	WHITE	133	151	93	104	19	37.17	1	0	0	0	0	0	0	0	0	0	0	7.8	8	3.4	133	107	0.7	0.8	101	46	9.4	14.7	3.78	189	3	1.2	13.5	27	99	12	94	0	15	0	1	0	0	0	0	0
100	41	M	OTHER	112	139	81	95	16	39	1	1	0	0	0	0	0	1	0	0	0	9.6	19	4.1	149	95	0.6	0.5	46	18	14	13.7	2.48	690	2.8	1.1	12.6	24.7	111	13	100	0	15	0	1	0	0	0	0	0
101	72	M	WHITE	63	121	69	81	14	36.28	1	0	1	0	0	0	0	0	1	0	0	8.5	18	2.9	145	124	1.1	0.6	26	16	6.6	13.3	3.92	163	3.4	1.2	12.5	129.7	112	19	100	1	15	0	1	0	1	0	0	0
102	57	F	WHITE	99	123	71	82	33	37.22	1	1	0	0	0	0	0	1	0	0	0	6.1	16	4.3	138	174	0.7	0.5	29	21	28.7	14.5	2.7	494	2	1.2	14.3	25.8	104	12	95	0	15	0	1	0	0	0	0	0
103	26	F	OTHER	133	161	90	105	23	38.67	1	1	0	0	0	0	0	0	0	0	0	7.8	23	3.1	135	145	2.6	5.4	1238	239	7.3	14.5	2.83	63	3.1	1.2	12.6	29.8782	102	21	98	2	12	1	1	0	0	0	0	0
104	53	M	WHITE	107	128	69	82	24	34.94	1	0	0	0	0	0	0	1	0	0	0	8.2	76	4.9	136	354	3.2	0.3	9	10	19.1	13.2	4.42	436	3.5	1	12.1	21.8	110	17	96	2	15	0	1	0	0	0	0	0
105	79	M	WHITE	97	142	79	93	18	37.94	1	0	0	0	0	0	0	0	0	0	0	7.2	19	4	142	128	0.9	3.4	112	78	7.9	13.3	3.94	213	3	1.2	14.4	29.6	109	12	100	2	15	0	1	0	0	0	0	0
106	88	F	OTHER	108	154	65	89	20	36.89	1	1	0	0	0	0	0	0	0	0	0	8.1	24	4.1	137	150	1.3	5.5	259	243	33.9	16.9	3.06	304	3.3	1.2	13.9	25.4	101	14	100	9	15	0	1	0	0	0	0	0
107	58	M	WHITE	68	142	91	101	21	36.67	1	0	0	0	0	1	1	1	0	0	0	7.3	10	4	138	137	0.8	1.2	61	51	6.3	16	2.81	123	3.3	1.2	12.7	25.9	108	14	95	0	15	0	0	0	1	1	0	0
108	50	M	OTHER	110	141	58	69	22	37.06	1	1	0	0	0	0	0	1	0	0	1	7.3	58	4.2	127	674	1.5	0.3	31	25	6.6	12	3.64	187	2.1	1	11.3	27.6	92	21	100	2	15	0	1	0	0	0	1	1
109	29	M	OTHER	80	102	70	79	19	36.83	0	1	0	0	0	0	1	0	0	0	0	7.4	6	4	138	139	0.5	2.3	39	31	16	15.2	2.17	116	2	1.3	14.3	28.8	107	8	98	0	15	0	1	0	0	0	0	0
110	59	M	WHITE	119	142	76	91	22	37.67	0	0	0	0	0	0	0	1	0	0	0	8.6	29	4	138	236	1.7	1.8	96	61	5.5	12.8	2.3	133	3.7	1.2	13.2	26.6	103	22	97	3	15	0	1	0	0	0	0	0
111	71	M	WHITE	74	98	46	59	14	36.5	1	1	0	0	0	1	0	0	1	1	1	8.9	112	4.5	133	145	4.7	10	344	319	9	18.7	2.79	61	3.9	1.5	16.9	32.5	98	23	94	1	15	1	1	0	0	0	0	0
112	59	F	WHITE	114	114	63	75	24	37.06	0	1	0	0	1	1	0	0	0	0	0	7.6	68	5.1	149	104	2	0.3	41	14	16.4	13	3.85	450	4	1.3	14.2	25.6	112	19	96	6	15	0	1	0	0	0	0	1
113	67	F	WHITE	82	82	46	58	30	36.5	1	1	0	0	0	0	0	0	0	0	0	8.3	43	5.3	143	243	1.8	0.7	85	40	10.2	14.5	4.69	159	2.4	1.4	15.5	22	115	18	84	8	15	1	1	0	0	0	0	1
114	66	F	WHITE	139	122	107	110	35	34.61	1	0	0	0	0	0	0	0	0	0	0	4.4	14	3.6	137	162	0.6	0.5	29	31	25.5	13.1	3.15	517	1.7	1.1	12.1	27.5	103	13	93	1	15	0	1	0	0	0	0	0
115	52	M	WHITE	219	146	98	106	25	36.83	1	1	0	0	0	1	0	0	0	0	0	8.9	28	3.6	144	95	0.5	0.3	53	43	21.6	15.8	4.06	156	2.2	1.3	13.7	29.3	107	19	91	0	15	0	1	0	0	0	1	1
116	43	M	OTHER	131	154	87	105	23	37	1	1	0	0	0	0	1	0	0	0	1	8.9	7	3.7	141	98	0.7	12.6	498	102	3.4	34.4	2.72	37	3	2.1	23	32.9	98	27	97	0	15	0	1	0	0	1	0	0
117	87	F	WHITE	106	140	69	85	13	36	1	1	0	0	0	0	0	0	0	0	0	9	79	3.3	149	87	1.8	1	48	48	15.4	15.2	2.94	396	2.7	1.2	14.2	24.9	115	15	96	0	15	0	1	0	0	0	0	0
118	32	F	WHITE	128	120	67	77	20	36.17	1	1	0	0	0	0	0	0	0	0	0	7.7	9	5.4	146	180	1.8	1.3	320	146	16.7	13.6	3.79	220	3.3	1.2	13.1	28.6	116	27	100	6	15	0	1	0	0	0	0	0
119	38	M	OTHER	82	100	60	72	31	36.5	1	1	0	0	0	0	0	0	0	0	0	8.3	52	3.3	119	121	10.5	36.3	104	48	22.4	15.4	2.71	185	3.8	2.6	27.5	36	73	30	95	0	15	1	1	0	0	1	0	1
120	28	M	WHITE	102	139	97	106	15	37.06	1	0	0	0	0	0	0	0	0	0	1	8	3	3.1	121	157	0.5	17.8	230	40	11.4	18.5	3.6	92	3.1	2.3	24.7	52.5	86	17	96	6	15	0	1	0	0	0	0	0
121	65	M	WHITE	124	121	94	104	17	36.94	1	0	0	1	0	0	0	1	1	0	0	7.8	37	5.1	140	216	2.7	1	20	18	25.9	14.8	4.39	199	3.2	1.5	16	30.2	103	16	93	2	15	0	1	0	1	0	0	0
122	28	M	OTHER	92	202	88	101	24	38.11	0	1	0	0	0	0	0	1	0	0	0	7.8	11	3.2	133	110	0.7	12.4	109	233	15.8	13.7	4.22	108	2.7	1.7	19	25.8	99	14	95	0	15	0	0	0	0	0	1	0
123	48	F	OTHER	80	107	88	94	22	37.17	1	1	0	0	0	1	0	0	0	1	0	6.8	33	4.1	143	110	1.8	1	290	131	10	16.4	2.3	96	2.6	1.4	15	20.6	109	11	92	0	15	1	1	0	0	0	0	1
124	57	M	WHITE	73	121	86	97	26	36.5	1	0	0	0	0	0	0	0	0	0	0	6.1	14	3.6	144	87	0.9	1.2	80	35	4.9	16.3	3.84	101	2.9	1.3	14.1	20.8	108	17	99	2	15	0	1	0	0	0	0	0
125	59	F	OTHER	105	158	120	130	19	36.56	1	1	0	0	0	0	0	0	0	0	1	6.1	16	5.5	141	125	1.1	0.8	111	32	13.9	14.2	4.77	124	2.1	1.3	14.6	41.7	116	18	98	0	14	1	1	0	0	0	0	1
126	89	F	WHITE	110	96	51	60	21	37.33	1	0	0	1	0	0	0	1	0	0	0	8.2	26	4.2	135	321	1.1	0.3	17	9	28.9	13.8	3.45	334	3.1	2.11206	21.6884	31.2753	102	17	91	1	15	0	0	0	0	0	0	0
127	87	M	WHITE	86	149	45	72	16	37.72	1	1	1	0	0	0	0	0	0	0	0	8.9	16	4	139	115	1.1	4.6	114	152	5.5	14.5	3.03	113	3.3	1.5	16.3	28.9	110	14	98	3	15	0	1	1	1	0	0	0
128	82	M	OTHER	89	120	56	82	11	36.44	1	1	0	0	0	0	0	1	0	1	0	8.3	12	3.9	137	98	0.9	1.8	157	43	10.5	17.1	3.62	371	2.8	2.3	24.1	46.9	114	14	100	1	15	0	1	0	0	0	1	1
129	47	F	OTHER	103	117	80	89	17.5	37.17	0	1	0	0	0	1	0	0	0	0	0	7.3	3	3.5	142	79	0.5	1	28	16	11.9	14.7	3.3	134	2.9	1.1	11.9	30.7	110	16	100	0	15	0	1	0	0	0	0	0
130	80	F	WHITE	93	113	92	96	30	36.89	1	1	0	0	0	0	1	1	0	0	0	6.6	17	4.2	135	157	0.5	0.6	33	14	12.1	15	2.42	281	2	1.3	14.5	25.6	102	12	100	0	15	0	0	0	0	0	0	1
131	77	M	OTHER	81	69	41	95	20	36	1	1	0	0	0	0	0	1	0	0	0	9	43	3	146	166	1.6	2.2	50	49	17.9	17.6	3.59	219	2.1	1.6	17.5	46.8	114	14	98	7	15	0	1	0	0	0	0	0
132	67	M	OTHER	108	151	103	113	21	36.78	1	1	0	0	0	0	0	0	0	0	0	8.1	15	4	136	110	0.8	1.3	30	25	18.3	13.6	5.42	358	2.5	1.2	12.8	35.9	111	13	93	1	14	0	1	0	0	0	0	0
133	24	F	OTHER	143	121	83	91	21	37.83	0	0	0	0	0	0	0	0	0	0	0	9	6	3.5	130	101	0.3	1.8	35	14	11.6	12.6	2.84	45	2.6	1.3	14	31.1	98	8	90	4	15	0	1	0	0	0	0	0
134	75	M	WHITE	63	153	62	83	23	36.22	0	0	0	0	0	0	1	1	0	1	0	8.2	25	4.3	139	133	1	2.6	521	521	6.5	14.8	3.33	194	3.3	0.9	10.3	28.8	102	13	98	0	15	0	1	1	0	0	0	0
135	56	F	WHITE	83	125	78	88	27	38.61	1	1	0	0	0	0	0	0	0	1	1	7.1	62	3	153	119	1.5	2.2	73	37	6.4	16	3.16	39	2.4	2.3	23.7	42.9	117	11	91	0	15	0	1	0	0	0	0	0
136	83	F	WHITE	97	135	52	65	24	36.33	1	1	0	1	0	0	0	0	0	0	0	7.3	52	3.9	144	112	3	0.4	88	81	10.4	15.8	3.19	348	1.9	1.3	14.7	30.8	110	17	96	2	15	0	1	0	0	0	0	0
137	48	M	WHITE	147	132	82	92	26	36.56	1	0	0	0	0	1	0	1	0	0	0	7.6	13	3.8	140	263	0.8	0.7	68	75	5.7	17.1	4.1	128	3.2	1.3	13.9	31.2	104	15	97	1	15	0	0	0	0	0	0	0
138	46	M	WHITE	126	124	82	95	24	37.28	1	1	0	0	0	0	0	0	0	0	0	8.4	18	4.4	131	152	1.2	1.5	117	85	11.3	14.6	3.58	133	2.4	1.1	11.5	31.5	101	9	98	3	15	0	1	0	0	0	0	0
139	41	M	WHITE	90	131	70	88	16	37.67	1	1	0	0	0	0	0	0	0	0	0	7.8	11	4.4	139	103	0.8	1.4	48	30	23.3	16.9	3.37	524	3	1.1	13.1	21.3	109	12	100	0	15	0	1	0	0	0	0	0
140	74	F	WHITE	118	108	57	69	23	36.61	1	1	0	0	0	0	0	1	0	0	0	7.3	23	3.9	136	174	1	3.7	31	41	30.8	15.9	3.97	48	1.5	1	11.1	46.2	109	13	88	1	15	0	1	0	0	0	0	0
141	60	F	OTHER	68	195	101	139	11	34.44	0	0	0	0	0	0	0	1	0	1	1	8	15	3.9	145	153	0.5	4.9	62	59	4.1	14.5	3.05	61	3.3	1.6	17.1	42.3	117	10	100	2	15	0	1	0	0	0	0	0
142	65	F	WHITE	124	113	66	75	24	35.5	1	1	0	0	0	0	0	0	0	0	1	7.9	47	4.6	138	111	1.2	17.2	312	87	18.1	15.6	2.72	172	3.1	2	21.6	34	89	40	100	5	15	0	1	0	0	1	0	0
143	25	M	WHITE	86	142	73	88	24	37.78	1	0	0	0	0	0	0	0	0	0	0	8.3	11	4	138	126	1	2.1	90	95	9.6	11.7	4.34	164	3.6	1.2	13.4	27	98	17	100	1	15	0	1	0	0	0	0	0
144	52	M	OTHER	84	81	50	58	21	31.9	1	1	0	0	1	0	0	0	0	0	1	8.4	106	4	141	160	4.1	3.3	334	61	8.7	15.6	2.95	144	2	2.1	23.3	63.9	89	49	100	11	15	0	1	0	0	1	0	1
145	55	F	WHITE	101	199	122	119	28	37.22	1	1	0	1	0	0	0	1	0	0	0	5.7	34	4.5	138	311	0.9	1.2	40	24	22.3	13.3	5.89	397	3.9	0.9	11.4	20.9	104	18	98	4	15	0	1	0	0	0	0	0
146	70	F	WHITE	134	83	51	58	18	36.83	1	0	0	0	0	0	0	0	0	0	0	7.9	10	3	137	193	0.9	1.4	41	16	11.4	13.5	2.85	217	2.2	2.3	24.4	24.9	99	16	92	1	15	0	1	0	0	0	0	1
147	50	F	WHITE	98	174	98	115	19	39.22	1	1	0	0	0	1	0	0	0	0	0	8.8	10	3.4	147	98	0.6	0.6	21	20	12	19.6	4.16	260	3.4	1.2	13.5	27.9	106	13	100	0	15	0	1	0	1	0	0	0
148	87	F	WHITE	90	144	75	93	24	36.94	1	1	0	0	0	0	0	0	0	0	0	8.2	36	3.6	147	114	1.2	4.2	150	320	19.3	14	3.39	135	3.4	1.2	13.2	29.7	109	20	96	4	14	0	1	0	0	0	0	0
149	50	M	OTHER	70	170	80	102	18	36.83	1	0	0	0	0	0	0	1	0	0	0	9	5	3.4	137	165	0.7	0.6	13	6	8.9	15.9	3.21	340	3	1.1	12	26.3	105	16	100	0	15	0	0	0	0	0	0	0
150	42	M	OTHER	133	120	83	95	40	36.5	1	1	0	0	0	1	0	0	0	0	1	8.6	24	3.9	119	222	2.1	4.5	424	129	6.6	13.9	4.73	127	2.6	1.1	12.3	27.5	80	28	98	0	15	1	1	0	0	0	0	1
151	33	M	WHITE	128	110	60	73	25	37.22	1	1	0	0	0	0	0	0	1	0	1	9.4	14	5.1	133	99	1.3	1.1	20	15	13.2	14.9	4.57	1018	2.4	1.4	15.8	35.1	99	21	93	0	15	0	1	0	0	1	0	0
152	58	F	OTHER	113	111	52	69	15	37.5	1	1	0	0	0	0	0	0	0	0	1	7.8	96	5.1	117	85	8.9	1.9	234	66	10.8	13.7	2.71	76	2.3	1.3	13.8	47.3	94	14	99	1	15	1	1	0	0	1	0	1
153	91	F	WHITE	110	67	42	48	13	35.83	1	1	1	1	0	0	0	0	0	0	0	8	22	4	141	76	1.3	0.5	71	26	32.4	13.6	3.2	146	2.6	6.5	55.4	53.6	113	19	74	6	14	0	1	0	0	0	0	0
154	70	M	OTHER	114	122	61	80	20	37.78	1	1	0	0	0	0	0	0	0	0	0	8.3	52	4.5	147	112	2.8	1.8	69	20	6.1	14.3	4.08	157	2.9	1.1	13.2	33.6	119	17	94	0	15	1	1	0	0	0	0	1
155	84	M	WHITE	87	120	59	74	22	37.06	1	1	0	0	0	0	0	0	0	0	0	7.6	22	4.4	143	113	1.5	3.2	153	197	18.2	13.1	3.36	113	3.3	1.8	19.9	117.9	108	14	96	3	15	0	1	0	0	0	0	0
156	39	F	WHITE	98	96	51	62	22	36.78	1	1	0	0	0	0	0	0	0	0	1	7.9	18	4.4	132	185	0.5	17.9	89	36	15.9	20.4	2.43	67	2.3	3.6	34.2	57.1	102	8	94	7	15	0	1	0	0	1	0	0
157	56	M	WHITE	93	157	92	107	19	37.89	1	0	0	0	0	1	0	0	0	0	0	7.8	14	4.1	145	107	0.7	0.3	42	39	8.2	15.1	3.99	286	4.2	0.9	11.4	25.8	106	18	92	0	15	0	0	0	0	0	0	0
158	65	M	WHITE	116	135	77	92	26	37.17	1	1	0	1	0	0	0	1	0	0	0	8.5	33	5.2	137	277	1.7	1.1	55	85	23.1	13.2	6.14	219	3.9	1.1	13	21.7	102	22	90	0	15	0	1	0	1	0	0	1
159	44	F	WHITE	71	112	86	91	16	36.94	1	0	0	0	0	1	1	0	0	0	0	9	15	3.7	136	113	0.6	0.5	81	32	3.3	16.3	2.57	163	2.9	1.1	11.5	29.7	107	12	100	0	15	0	1	0	0	0	0	0
160	73	F	WHITE	99	94	65	73	27	36.67	1	1	1	0	0	0	0	0	0	0	0	6.8	34	4.3	145	157	3	2.7	184	118	17.4	14.2	3.67	194	2.5	1.7	19	26.1	110	22	93	4	14	1	1	0	0	0	0	1
161	51	M	OTHER	89	121	95	99	24	38.39	0	1	0	0	0	0	0	0	0	0	0	9.2	17	4	143	212	0.6	0.5	29	27	18.3	16.5	3.09	526	3.1	1.1	11.9	28.2	104	19	99	0	15	0	1	0	0	0	0	0
162	59	F	OTHER	91	99	62	70	20	36.72	1	1	0	0	0	1	0	0	1	0	1	6.3	44	4.1	136	175	7.6	3.6	799	541	10.9	21.8	4.45	57	3.6	3	30.9	36	87	31	97	0	15	1	1	0	0	0	0	0
163	86	M	WHITE	93	149	62	85	10	36.56	0	1	0	1	0	0	0	0	1	0	0	7.9	33	4.3	139	153	1.6	4.2	77	74	11.9	15.7	3.79	106	3.6	1.46636	16.308	32.1008	108	13	95	1	14	0	0	0	1	0	0	0
164	69	M	WHITE	106	72	55	62	22	36.5	1	0	1	0	0	0	0	0	0	0	0	13.5	15	4	138	133	0.8	7.7	82	73	10.4	15.3	4.6	227	2.6	1.3	14.1	23.5	97	17	95	6	15	0	0	0	1	0	0	0
165	81	F	OTHER	78	138	50	72	17	36.83	1	1	0	0	0	0	0	0	0	0	0	8.7	24	4.2	138	82	3.2	2.5	19	7	23.3	16.9	3.13	89	3.2	1.1	13.1	45	100	11	99	1	14	0	1	0	0	0	0	0
166	35	M	WHITE	147	168	117	130	33	37.72	1	1	0	0	0	0	0	0	0	0	0	7.4	13	4	134	193	1.1	0.9	45	36	17.5	13.1	6.26	360	2.7	1.3	13.8	30.9	100	25	97	0	15	0	0	0	0	0	0	0
167	41	M	WHITE	135	101	65	74	31	38.44	1	1	0	0	0	0	0	0	0	0	0	9	18	4.2	132	105	1.2	2.5	32	21	12.8	13.9	4.21	181	2.5	1.2	12.8	31.6	101	11	96	3	15	0	1	0	0	0	0	0
168	89	M	WHITE	113	112	46	64	19	34.67	1	1	0	1	0	0	0	0	0	1	0	9.6	43	5.1	135	144	1.3	7	768	558	0.7	16.7	3.09	47	3.3	1.5	16.3	40.9	104	19	98	1	15	0	1	0	0	0	0	0
169	46	F	WHITE	88	99	39	53	14	38.72	0	1	0	0	0	0	0	0	0	0	1	8.8	19	3.3	147	90	1.2	1.5	3128	2095	5.6	15.4	3.54	129	2.6	1.6	18	41.8	119	13	97	1	15	0	1	0	0	0	0	0
170	39	M	WHITE	123	118	80	88	26	37.39	1	1	0	0	0	0	0	1	0	0	0	7.1	21	7.1	126	284	2.3	4.6	273	119	7.8	16.9	3.62	109	2.5	1.1	11.8	112.6	101	16	100	9	15	1	1	0	0	0	0	0
171	51	F	WHITE	107	108	64	73	12	38.28	0	0	0	0	0	0	1	0	0	0	0	4.1	6	4.5	133	105	0.5	0.9	30	17	7.2	17.1	3.75	136	2.8	1.1	12.6	28.4	105	15	96	0	3	0	1	0	0	0	1	0
172	51	F	OTHER	89	134	90	106	23	37.33	0	1	1	1	0	1	0	0	0	0	0	8.1	8	3.9	137	188	0.6	0.7	112	69	6.9	16.6	3.99	109	3.6	1	11	24.4	101	16	96	1	15	0	1	0	0	0	0	0
173	52	F	WHITE	89	99	62	82	14	36.39	1	1	0	0	1	0	0	0	0	0	1	9.1	47	4.8	117	35	3.4	2.9	17508	9582	10	13.2	3.8	185	2.8	5.6	49.1	67.9	89	21	99	1	15	1	1	0	0	0	0	1
174	30	M	WHITE	121	177	79	105	15	37.72	1	1	0	0	0	0	0	0	0	0	0	7	7	4.3	135	134	0.5	0.5	135	91	12.8	13.6	3.16	368	1.8	1.8	19.9	26.9	98	13	100	2	15	0	1	0	0	0	1	0
175	85	F	WHITE	60	98	36	53	29	37	1	1	0	0	0	0	1	1	1	0	0	7.7	22	4.2	134	132	1.7	2.9	80	54	11.8	14.8	3.39	103	3.2	1.4	15.8	27.8	101	21	88	1	15	1	1	0	0	0	0	1
176	40	F	WHITE	106	96	49	60	15	37.67	1	1	0	0	0	0	0	0	0	0	0	7.3	26	3.7	143	107	3.1	0.7	66	31	4.4	21.3	3	138	2.9	1.1	12.8	26.6	112	17	99	1	15	0	1	0	0	0	0	0
177	46	F	WHITE	133	151	109	119	40	36.39	0	1	0	0	0	0	0	0	0	0	0	8.3	8	5.5	138	213	1.2	0.5	124	39	17.7	14.9	3.93	211	4.5	1.3	14.6	69.7	97	42	100	2	15	0	1	0	0	0	0	0
178	39	F	OTHER	87	105	58	69	22	36.89	1	1	0	0	0	1	0	0	0	0	0	8.9	3	3.4	144	106	0.4	0.7	96	28	21.8	14.5	3.76	133	2.3	1.5	16	32.2	112	13	92	5	15	0	1	0	0	0	0	0
179	65	F	WHITE	110	113	76	84	18	37	1	1	0	0	0	0	0	0	0	0	0	7.4	16	4.3	139	87	0.8	1.6	122	90	18.3	13.5	4.29	189	3	1.1	13.1	36.8	108	11	97	1	15	0	1	0	0	0	0	0
180	83	F	WHITE	137	96	60	73	26	36.11	1	1	1	0	0	0	0	1	0	0	0	8.7	61	4.5	169	535	2	0.4	16	15	20	15	4.49	109	2.8	1.4	15.5	24.1	135	15	97	3	15	0	1	0	0	0	0	0
181	75	M	WHITE	142	147	84	97	41	37.56	1	1	0	1	1	0	1	0	0	0	0	8.7	27	4.1	142	206	1.6	0.7	25	15	21.3	14.2	5.22	409	2.3	1.6	16.9	62.2	107	20	97	2	15	0	1	0	0	0	0	1
182	94	F	WHITE	117	139	45	69	14	35.72	1	0	0	1	0	0	0	0	1	0	0	7.1	82	4.4	131	287	2.2	0.3	31	28	10	15.8	3.39	229	3.9	4	38.4	35.3	92	19	100	1	15	0	0	0	0	0	0	0
183	55	F	WHITE	92	133	78	90	17	36.94	1	0	0	0	0	1	0	0	0	0	0	6.6	7	4.1	139	200	0.5	0.5	24	20	18.1	13.6	3.22	290	3.2	1.5	15.6	27.6	102	13	96	0	15	0	1	0	0	0	0	0
184	33	M	WHITE	110	122	59	71	30	36.83	1	1	0	0	0	1	0	0	0	0	1	7.3	78	4.1	134	86	3.6	31.8	64	59	27.3	14.9	2.46	123	3.6	4.7	50	72.2	104	21	97	7	15	1	1	0	0	0	0	0
185	83	M	WHITE	118	114	71	81	29	37.56	1	1	0	0	0	0	0	1	1	0	0	8.8	36	3.8	141	111	2.3	5	180	234	28.4	14.5	3.09	141	3.6	3	30.3	34.5	106	15	97	0	15	0	1	0	0	0	0	0
186	52	F	WHITE	103	145	96	108	27	36.78	1	1	0	0	0	0	0	0	0	0	1	8.1	15	4.2	135	129	0.9	12.9	67	17	22.5	20.5	2.29	187	4.1	2	21.6	48.4	101	16	95	4	15	1	1	0	0	1	0	1
187	77	M	WHITE	90	94	55	62	18	37.11	1	1	0	0	0	1	0	0	0	1	0	7	40	5.9	140	65	1.8	10	220	113	16.5	16.6	3.56	436	3.4	1.7	18.1	38.7	102	20	95	6	15	1	1	0	0	0	0	1
188	19	M	OTHER	85	146	64	83	25	37	1	0	0	0	0	0	0	0	0	0	1	6	12	4.1	141	87	1.2	1.9	12825	11630	15.1	12.8	4.63	177	4.1	4.1	46	37.1	110	18	100	2	15	0	0	0	0	0	0	0
189	63	F	WHITE	77	103	52	66	16	37.44	1	1	0	0	0	0	0	0	0	0	0	8.2	17	4.2	138	82	0.6	2.8	80	174	6.9	13.6	2.98	109	2.3	1.1	13.3	29.7	112	12	100	1	15	0	1	0	0	0	0	0
190	72	M	OTHER	77	139	85	142	22	36.89	1	0	0	1	0	1	0	0	0	0	0	10.4	81	4.4	139	161	2.3	2.3	643	816	16.9	15.4	6.34	207	3.8	1.9	19.9	33.4	104	13	98	4	15	0	1	0	0	0	0	0
191	63	M	OTHER	87	129	60	77	15	37	0	1	0	0	0	1	0	0	0	1	0	7.8	25	4	126	76	1.8	4.1	62	74	24.9	13.9	3.82	41	3	1.6	17.1	31.2	90	17	91	1	14	0	1	0	1	0	0	0
192	31	M	OTHER	102	131	80	94	18	37.39	0	0	0	0	0	0	0	0	0	0	0	6	5	3.4	128	85	0.5	1.7	283	69	8.3	14.7	3.68	102	3.8	1.2	12.9	38.8	91	18	96	3	14	0	0	0	0	0	0	0
193	54	M	WHITE	83	154	71	92	30	35.56	1	1	0	1	0	0	0	1	1	0	0	7.2	66	5.4	137	834	4	0.1	42	26	12.9	14.4	3	219	2	0.9	11.3	25.7	106	23	100	3	15	0	1	0	0	0	1	0
194	70	M	OTHER	107	112	64	72	23	36.28	0	1	0	0	0	0	0	0	0	0	0	7	166	5.4	148	94	11.4	0.1	102	56	5.9	15.9	2.16	232	3.2	1.2	12.9	26.2	114	32	99	0	14	0	1	0	0	0	0	0
195	54	M	WHITE	110	90	53	62	17	36.72	1	0	0	1	0	0	0	1	0	0	0	7.8	9	3.8	133	211	0.8	0.4	47	42	12.6	13.9	2.92	345	2	1.4	15.8	29.3	97	14	93	1	15	0	1	0	0	0	0	0
196	66	M	WHITE	103	164	86	102	24	36.44	1	1	1	0	0	0	0	0	0	0	0	8.9	25	4	140	99	1.3	1.2	100	170	76.5	14.3	4.37	106	3.7	1.8	19.3	35.1	106	18	94	0	15	0	1	0	1	0	0	0
197	61	M	WHITE	82	150	132	136	20	37.67	1	1	0	1	0	1	0	0	1	0	0	8.4	18	3.8	153	73	1.1	0.9	23	15	26	15.1	3.31	362	3.9	1.5	16.5	29.9	116	14	97	1	15	0	1	0	0	0	0	0
198	55	F	OTHER	122	119	68	80	31	37.44	0	0	0	0	0	1	0	0	0	0	0	7.9	7	3.6	141	89	0.6	0.4	41	32	19.8	13.6	3.76	352	2.8	1.3	14.1	28.5	110	12	96	0	15	0	1	0	0	0	0	0
199	72	F	OTHER	74	136	51	72	19	37.11	0	1	0	1	0	1	0	1	0	0	0	7.1	18	5.3	139	101	1	4.1	256	233	6.7	13.5	3.78	206	3.2	1.51761	16.8897	30.4033	101	17	91	0	15	0	1	0	0	0	0	0
200	38	M	WHITE	116	157	107	118	31	36.89	0	0	0	0	0	1	0	1	0	0	0	6.9	14	4.1	135	252	1	0.3	15	4	9	13.2	4.76	211	3.3	1.4	14.7	41	102	15	96	0	15	0	1	0	0	0	0	0
201	61	F	WHITE	95	106	60	68	19	37.72	1	1	0	0	0	0	0	0	0	0	0	7.7	23	3.4	141	178	1	0.9	33	25	21.9	15.2	2.89	365	2.5	1.3	15.4	32.7	107	14	100	1	15	0	1	0	0	0	0	0
202	79	M	OTHER	89	101	48	61	25	37.06	1	1	1	1	0	1	0	0	1	0	0	10.8	84	5.1	136	216	6.1	3.9	104	282	16.6	14.7	3.51	209	2	1.1	12.4	26.6	97	27	95	8	13	0	1	0	0	0	0	1
203	82	M	OTHER	43	144	76	95	23	35.22	1	1	0	0	0	0	0	1	1	0	0	7.8	62	5.9	140	606	3.4	0.6	293	328	13.7	14.7	2.91	193	4.1	1.1	12.9	28.4	109	17	94	3	15	1	1	0	1	0	0	0
204	61	F	WHITE	107	97	66	77	15	36.94	1	0	0	0	0	1	0	0	0	0	0	8.5	11	4.7	136	95	0.5	0.3	10	6	14.4	15	2.93	284	2.8	1.2	13	29.9	92	13	97	0	15	0	1	0	1	0	0	0
205	66	M	WHITE	89	121	76	86	24	37.06	1	1	0	0	0	0	0	1	1	0	0	8.1	35	4.7	144	215	4.1	0.4	630	306	8.2	13.6	3.88	110	3.4	1.2	12.5	28.4	101	21	99	4	15	0	1	0	0	0	1	0
206	30	F	OTHER	113	185	109	128	26	37.28	1	0	0	0	0	1	0	0	0	0	0	8.7	50	5.3	127	58	7.4	0.3	53	45	9.5	14.9	4.19	101	2.6	1.4	14.7	30.3	99	18	90	0	15	0	1	0	0	0	0	0
207	68	F	OTHER	103	121	57	69	29	36.39	1	0	0	0	0	0	0	0	0	0	0	7.4	16	2.6	153	77	1.1	0.6	41	45	23.5	17.8	4.8	204	3.5	1.3	14.1	25.2	122	25	98	1	15	0	0	0	0	0	0	0
208	58	M	WHITE	115	157	92	109	25	36.83	1	1	0	0	0	0	0	0	0	0	0	7.1	22	4.9	143	145	1.7	0.7	166	268	21.1	13.9	5.83	253	4.2	1	11.3	26.2	100	18	96	1	15	0	1	0	0	0	1	0
209	92	F	WHITE	62	102	83	87	31	30.28	1	1	0	0	0	0	0	0	0	0	0	4.8	26	3.4	143	131	0.6	0.1	40	33	4.4	14.2	3.1	172	2.4	1.1	11.6	32.8	113	12	96	0	12	0	1	0	0	0	0	0
210	33	F	WHITE	147	132	77	89	37.5	39.33	1	1	0	0	0	0	0	0	0	0	0	8.4	20	3.8	141	138	1	0.2	78	13	14.9	15.1	3.76	422	2.4	1.3	13.6	28.4	113	16	100	0	15	0	1	0	0	0	1	0
211	49	M	WHITE	79	133	74	88	16	36.5	1	1	0	0	0	0	0	0	0	0	0	7.9	7	3.5	141	179	0.9	0.6	27	38	4.2	15	2.99	228	2.5	1.2	14.4	26.5	108	10	94	0	15	0	1	0	0	0	0	0
212	66	F	WHITE	89	121	60	80	19.5	32.98	1	1	1	0	0	0	0	1	0	0	0	8.8	72	6.6	130	316	9.2	0.6	93	26	24.1	15.7	4.06	507	2.7	1.2	13	40.1	97	30	100	9	15	1	1	0	0	0	0	1
213	36	M	WHITE	109	110	65	76	14	37.28	1	1	0	0	0	0	0	1	0	0	1	7.90152	55	4	145	146	4.3	0.8	112	87	4.6	12.9	3.02	41	2.6	1.1	12.7	25	112	19	100	0	15	0	0	0	0	0	0	0
214	63	F	OTHER	116	142	93	102	29	36.89	0	0	0	0	0	0	0	0	0	0	0	8.5	26	5.7	135	438	0.9	2.1	124	284	15.5	13.2	5.01	346	3.1	1.2	12.9	25.3	100	22	94	2	15	0	1	0	0	0	0	0
215	81	M	OTHER	103	141	59	78	29	36.72	1	1	0	0	0	0	0	1	0	0	0	5.9	60	3.8	138	123	1.1	0.4	22	13	12.5	15.3	3.34	577	1.8	5.7	62.3	68.8	105	19	95	2	15	0	1	0	0	1	0	0
216	79	M	WHITE	76	98	51	63	18	36.61	1	1	1	1	0	1	0	0	1	0	0	7.8	21	3.7	138	109	1.9	2.6	78	127	7.5	14.6	3.66	131	3.2	1	11.3	32.4	104	16	93	1	15	0	1	0	0	0	0	0
217	44	M	WHITE	113	139	76	89	13	37.83	0	0	0	0	0	0	0	1	0	0	0	5.7	6	4.1	133	142	0.7	0.6	21	15	9.6	15.3	3.26	174	3.7	1.2	13.8	32	97	18	96	0	14	0	0	1	0	0	0	0
218	67	F	OTHER	105	121	63	76	24	36	1	1	0	0	0	1	0	1	0	0	0	6	103	4.1	128	159	5.4	0.8	21	16	22.8	19.1	2.98	119	2	1.3	14	30	99	22	100	10	14	1	1	0	0	0	0	1
219	53	M	OTHER	110	76	40	48	25	36.83	1	1	0	0	0	0	0	0	0	0	0	7.4	22	3.5	130	224	1.1	1.9	63	47	28.3	13.2	4.48	338	1.8	1.3	14.1	29.5	94	17	96	2	15	0	1	1	0	0	0	1
220	87	F	WHITE	105	154	61	88	20	36.11	1	1	0	0	0	0	0	0	0	0	0	8.2	8	3.6	138	98	0.6	3	235	189	18.5	17.4	4.12	260	2.9	1.4	15.5	25	105	15	98	2	15	0	1	0	0	0	0	0
221	48	M	WHITE	85	162	98	113	11	36.83	1	0	0	0	0	1	0	1	0	0	0	7.2	15	3.9	137	164	2.5	3.5	400	25	7.8	15.6	3.29	109	2	1.06	11.6	30.8	97	20	100	4	15	0	0	0	0	0	0	0
222	81	F	OTHER	73	126	70	83	15	36.72	0	0	0	0	1	0	0	1	0	0	0	7.7	16	4	138	120	1	1.8	70	104	20.3	14	3.27	321	2.8	1.1	12.3	51.4	107	15	96	0	15	0	0	0	1	0	0	0
223	42	F	WHITE	125	88	66	71	29	37	1	1	0	0	0	0	0	0	0	0	0	8.2	20	4.1	137	124	2	1.1	219	138	10.1	14.1	4.07	197	2.4	1.2	14.3	47.6	113	9	95	0	15	0	1	0	0	0	0	0
224	72	F	OTHER	54	119.896	61.267	102	24	33.89	1	1	1	1	0	0	0	0	0	0	0	7	28	3.7	144	194	0.9	1.1	169	141	15.3	15.2	3.47	200	2.6	1.8	19.4	150	113	17	70	2	15	0	1	0	1	0	0	1
225	45	F	WHITE	111	130	94	101	12	36.67	0	0	0	0	0	0	0	0	0	0	0	8	5	4	136	126	0.4	1.7	294	100	2.4	14.1	3.66	56	4.7	1.1	11.4	27.7	95	34	96	3	15	0	1	0	0	0	0	0
226	70	F	WHITE	115	123	58	80	13	36.44	1	1	0	0	0	0	0	1	1	0	0	6.8	86	4.5	128	30	6.3	5.4	216	118	12.6	16.2	2.52	171	2.5	2.4	26.7	37.6	94	31	100	8	14	0	1	1	0	0	0	0
227	60	F	OTHER	90	93	65	77	20	33	1	1	0	0	0	0	0	0	0	0	0	8.4	27	5	142	175	2.1	2.1	5420	3785	2.7	14	3.38	122	2.5	1.9	20.7	62.9	113	23	91	7	15	1	0	0	0	0	0	1
228	61	M	OTHER	83	149	129	134	19	35.72	0	0	0	0	0	0	0	1	0	0	0	6.4	13	4.1	145	69	0.6	0.2	37	26	8.7	16.5	3.37	255	3.2	1.2	13.6	29.5	115	11	99	0	15	0	1	0	0	0	0	0
229	46	M	WHITE	101	140	89	104	32	36.94	1	0	0	0	0	0	0	0	0	0	0	8.4	14	4.6	128	234	0.9	2.1	172	88	6.8	13.2	4.77	127	3.1	1.3	14.4	25.4	98	12	92	0	15	0	1	0	0	0	1	0
230	55	F	WHITE	101	141	82	95	26	36.83	1	1	0	0	0	0	0	0	0	0	0	7.6	17	4	133	97	0.2	0.5	25	9	25.6	13.8	3.62	138	1.8	1.1	12.4	29.3	98	10	95	1	15	0	1	1	0	1	0	0
231	59	F	OTHER	93	131	62	77	26	38.61	0	1	0	0	0	0	0	1	0	0	0	8.8	12	3.3	141	95	0.8	0.6	23	36	11.4	14.8	4.4	140	3.3	1.3	14.2	30.3	104	11	92	1	15	0	1	1	1	0	0	0
232	27	F	WHITE	93	130	88	99	22	36.72	1	0	0	0	0	1	0	0	0	0	0	8.9	18	4.3	137	123	1.5	3.7	6921	2339	11.1	12.7	3.65	255	2.9	3.2	32.2	33.8	104	15	100	3	15	0	1	0	0	0	0	0
233	76	F	WHITE	130	140	67	86	21	37.39	1	1	0	0	0	0	0	0	0	0	0	8.9	23	3.6	148	212	1	0.5	54	14	20	13.2	3.29	223	2.4	1.2	13.9	30.9	124	11	97	1	14	0	1	0	0	0	0	0
234	51	M	OTHER	122	73	53	57	20.5	33.7	1	1	0	0	1	1	0	1	0	0	0	9.2	63	3.7	146	905	3.2	0.4	27	19	9.2	13.8	5.41	127	3	1.1	11.9	26.9	108	29	100	4	15	0	1	0	0	0	0	1
235	84	M	WHITE	68	144	86	98	24	36.11	1	1	0	0	0	0	0	0	1	0	0	6.8	42	5.2	137	95	2.6	5.9	188	192	15.3	13.6	4.92	124	2.8	1.2	14.4	24	105	20	96	0	15	1	1	0	1	0	0	1
236	44	F	WHITE	120	141	127	131	28	36.39	0	1	0	0	0	0	0	0	0	0	1	7.2	38	2.5	143	110	1.6	3.3	1564	3030	4.6	14.4	3.64	152	2.7	3.7	38.1	36.5	109	27	98	3	12	0	1	0	0	0	0	0
237	91	M	WHITE	51	116	81	92	29	36.39	1	1	0	1	0	0	0	0	1	0	0	8.3	117	7.9	134	74	7.9	0.5	68	27	14.6	17.9	2.58	310	3	1.6	17.7	29.2	102	23	91	0	15	0	1	0	0	0	0	0
238	77	F	WHITE	103	113	42	68	20	37.06	1	1	0	0	0	1	0	0	0	1	0	6.7	8	3.5	145	167	0.5	2	317	179	12	16.5	3.25	279	3.3	1.6	17.4	33.4	110	16	100	1	15	0	1	0	0	0	0	0
239	87	F	OTHER	73	184	66	94	25	36.72	1	1	0	0	0	0	0	1	1	0	0	6.5	45	4.4	139	204	2.9	3.6	1009	709	9.4	17.7	4.03	109	3	2.4	25	27.2	104	18	99	5	15	0	1	0	0	0	1	0
240	81	F	OTHER	84	175	63	90	18	36.44	1	0	1	0	0	1	0	1	0	0	0	6.8	24	3	139	123	1.1	1.3	182	60	19.6	14.8	3.71	309	3.8	2.2	23.3	23.5	101	22	96	0	15	0	1	0	0	0	0	0
241	50	M	OTHER	85	134	62	79	14	36.67	1	1	0	0	0	1	0	1	0	0	1	7.9	97	4.7	145	113	9.3	38.5	299	107	10.1	19	3.43	34	3.6	1.6	16.9	34.7	102	25	95	0	15	0	1	0	0	0	0	0
242	57	F	OTHER	104	130	76	89	19	36.39	1	1	0	0	0	0	0	0	0	0	0	8.3	28	3.4	143	103	0.6	0.8	59	21	3.6	19.4	2.52	126	3.5	1.1	13.3	26.8	111	10	93	1	14	0	0	0	0	1	0	0
243	58	M	OTHER	98	119	60	74	16	38.06	1	1	0	0	0	0	0	0	0	0	0	7.8	33	4.5	142	171	2.2	2.5	26	15	24.8	16.6	3.28	421	2	1.3	13.7	32.8	109	16	97	4	15	0	1	0	0	0	1	1
244	87	M	WHITE	66	137	50	73	22	36.67	1	1	0	1	0	0	0	1	1	0	0	7.8	60	4.7	139	143	2.6	2	181	240	21.4	15.9	3.53	159	3.3	2.7	29.5	37.1	107	13	100	5	13	0	1	0	1	0	0	0
245	28	M	OTHER	93	126	99	105	37	36.44	1	1	0	0	0	0	0	0	0	0	0	7.6	47	4.1	146	164	1	0.9	24	42	9.6	15.9	2.94	517	4.7	1.6	18	31.5	109	20	97	1	14	0	1	0	0	0	0	0
246	46	F	WHITE	120	146	108	115	21	36.83	1	0	0	0	0	0	0	0	0	0	1	8.7	6	2.9	134	209	0.3	0.6	77	54	20.7	16.8	3.25	257	3.7	1.1	11.6	28	100	30	100	1	14	0	0	0	0	0	0	0
247	52	F	WHITE	123	107	48	68	16	37.17	1	1	0	0	0	1	0	0	0	0	0	7.5	13	3.5	137	126	0.7	0.9	119	140	13.1	14.5	4.02	424	3.4	1.2	12.7	24.2	104	16	100	1	15	0	1	0	0	0	0	0
248	76	M	OTHER	131	104	74	82	20	37.33	1	1	0	1	0	0	1	1	1	0	0	7.3	166	4.3	150	206	4.4	1.1	124	25	38.4	15.5	3.19	249	2.8	2.1	22.7	34.4	95	22	95	5	11	1	1	0	0	0	0	1
249	54	F	WHITE	94	130	73	87	18	36.72	1	0	0	0	0	0	0	0	0	0	0	7.7	9	3.4	137	178	1	1	200	175	4.1	14.6	3.12	96	4.2	1.38802	15.5064	29.6624	104	20	99	0	15	0	0	0	0	0	0	0
250	50	M	WHITE	117	114	28	51	22	36.44	1	0	0	1	0	0	0	0	0	0	1	8.5	62	4.8	130	73	5.8	7.7	595	207	8.9	13.8	3.78	94	3.6	1.3	14.3	31.4	93	27	94	10	15	0	1	0	0	1	0	0
251	31	F	OTHER	101	83	49	60	25	38.11	1	1	0	0	0	0	0	0	0	0	1	8.9	54	3.4	139	104	1.8	14.3	136	40	37.7	20	2.09	126	2.4	2.3	24.9	41.2	99	15	92	9	11	1	1	0	0	1	0	1
252	46	M	WHITE	138	114	74	85	31	37.17	1	1	0	1	0	0	0	1	0	0	0	8.1	19	5.4	137	281	1	0.9	79	50	21.3	12.6	4.6	203	2.9	1.1	12	26.2	103	24	94	0	15	0	1	0	0	0	1	0
253	80	F	WHITE	114	131	65	92	12	36.44	1	1	0	0	0	0	0	0	0	0	0	9.4	36	3.8	137	84	1.8	0.7	70	74	4.9	14.7	5.23	135	1.8	1.6	17.5	34.2	111	12	100	3	15	0	0	0	0	0	0	0
254	55	M	WHITE	75	139	96	106	19	36.39	1	1	1	0	1	0	0	0	0	0	1	8.3	61	5.5	134	303	6.9	1.8	23420	4037	4.6	15.7	3.82	100	3.5	2	21.5	25.1	96	31	100	0	15	1	1	0	1	0	0	1
255	56	F	OTHER	80	102	73	84	20	36.56	1	0	0	0	0	0	0	0	0	0	0	6.5	14	3.4	137	80	0.2	0.7	76	75	12.4	18.4	3.54	387	2.3	1.4	15.5	32.6	100	11	100	0	15	0	1	0	0	0	0	0
256	47	M	OTHER	125	130	84	95	27	36.67	0	1	0	0	0	0	0	1	0	0	0	7.6	9	5	140	236	1	1.7	37	35	12.9	17.7	6.59	184	3.9	1.4	14.6	30.9	112	15	97	0	15	0	1	0	0	0	0	0
257	25	M	WHITE	115	132	84	96	18	36.33	1	0	0	0	0	0	0	0	0	0	0	6.6	7	4.3	140	77	0.4	2	61	86	11	14.9	4.33	159	3.2	3.1	31.7	45.4	103	15	94	3	14	0	1	0	0	0	0	0
258	53	M	OTHER	93	100	56	78	15	36	1	1	1	1	0	0	0	0	0	0	0	7.5	16	3	137	151.053	1.1	0.8	286	84	20.7	12.1	3.28	214	3.6	1.4	15.2	31.9	98	23	97	3	15	0	1	0	1	0	0	1
259	27	M	OTHER	137	115	74	84	32	37.72	1	1	0	0	0	0	0	0	0	0	0	9.2	12	4.1	124	66	0.8	15.6	954	202	19	15.3	3.46	173	2.7	1.8	19	60.7	95	19	93	0	15	1	1	0	0	1	0	0
260	56	F	OTHER	105	175	73	99	22	36.89	1	1	0	0	0	0	0	0	1	0	0	7.4	34	4	147	162	3	1.4	38	61	26.1	17.1	3.93	285	3.3	1.45209	16.1283	31.2853	109	24	100	2	5	0	1	0	0	0	1	0
261	84	F	OTHER	85	103	84	88	20	36.72	1	1	0	0	0	0	0	0	0	0	0	8.1	59	4.8	140	112	3.9	0.8	129	47	7.6	14.7	4.37	68	1.7	1.1	12	27.2	111	16	98	5	15	1	1	0	0	0	0	1
262	35	M	OTHER	89	110	63	74	26	37.67	1	1	0	0	0	0	0	0	0	0	0	5.7	6	4.1	135	108	0.7	1.9	36	40	15.2	14.4	3.3	148	2.4	1.2	13.2	46.3	97	13	100	0	15	0	1	0	0	0	1	0
263	51	M	WHITE	147	101	60	69	34	37.33	1	1	1	0	0	0	0	1	0	0	0	8.3	35	6.7	140	347	1.8	4	111	159	38	15.4	6.68	173	3.4	1.4	15.2	23.7	103	19	89	4	15	0	1	0	0	0	0	0
264	67	M	WHITE	100	92	59	65	20	36.33	1	1	0	1	0	0	0	0	1	1	0	7.8	96	4.1	146	288	4.4	0.3	775	291	2.8	13.5	3.13	166	2.2	1.4	15.4	38.7	109	31	100	1	15	0	0	0	0	0	0	0
265	53	F	OTHER	114	175	125	135	14	36.61	0	1	0	0	0	0	0	0	0	0	1	8.7	17	3.5	143	91	0.4	0.7	20	12	9.7	11.8	3.06	116	2.5	1.6	17	34.1	114	10	99	0	14	0	1	0	0	0	0	0
266	92	M	WHITE	68	98	69	75	22	36.28	1	1	0	1	0	0	0	0	0	0	0	8	12	4.1	139	80	0.9	5.6	122	102	21.9	14.6	3.91	113	3.4	3.8	42.1	51	104	16	99	3	15	0	1	1	0	0	0	0
267	65	M	OTHER	87	151	65	86	38	36.94	1	0	1	0	0	0	0	1	1	0	0	8.6	40	2.7	153	165	1.5	0.6	54	26	6.8	15.3	3.46	145	2.9	1.2	12.8	32.8	112	28	97	0	15	0	0	0	0	0	0	0
268	37	F	OTHER	142	158	133	139	23	36.72	0	0	0	0	0	1	0	0	0	0	0	8.3	13	8.3	135	105	1.1	0.4	110	60	6.1	14.4	4.31	214	4.4	1.1	12.3	45.6	102	20	98	0	15	0	0	0	0	0	0	0
269	72	M	WHITE	113	115	81	91	16	37.11	1	1	0	0	0	0	0	1	0	0	0	8.6	15	3.4	139	163	0.8	5.4	391	426	19.2	14.4	4.95	134	3.2	1.3	14.2	34.7	101	18	94	3	15	0	1	1	0	0	0	0
270	46	F	WHITE	107	116	80	91	28	38.17	1	1	0	1	0	1	0	0	0	0	0	8.8	38	3.5	133	96	1.7	1.4	12530	7820	20.8	19.9	2.2	148	2.9	3.3	36.9	33.9	96	24	100	2	15	0	1	0	0	0	1	0
271	70	F	WHITE	94	124	68	80	20	36.33	0	0	0	0	0	1	0	0	1	0	0	7.7	8	2.5	140	150	0.7	0.3	39	20	5.4	16.5	3.05	177	3.4	1.42864	15.7589	29.1589	102	31	100	0	15	0	1	0	0	0	0	0
272	56	M	WHITE	84	122	72	86	26	37.56	1	1	0	0	0	1	0	1	0	0	1	8.9	15	4.4	139	331	0.9	1.1	110	79	7.3	15.3	3.12	169	2	1.5	16.6	29.9	105	11	96	0	15	0	1	0	0	0	0	0
273	44	M	WHITE	103	118	62	74	24	36.89	1	0	0	0	0	0	0	0	0	0	0	10.1	7	3.7	136	126	0.3	0.7	11	2	9.4	15.9	3.03	341	1.8	2	21.2	47.8	104	8	97	1	15	0	1	0	0	0	0	0
274	46	F	WHITE	107	129	95	103	17	37.33	0	0	0	0	0	0	0	0	0	0	1	8	10	4.5	140	65	0.6	0.4	457	120	3.9	14.8	3.16	308	3.3	1.1	13.4	26.9	107	20	98	0	15	0	0	0	0	0	0	0
275	60	M	WHITE	103	112	97	100	13	36.67	0	1	0	1	0	0	0	0	0	0	0	7.8	5	3.8	132	98	0.9	1	53	31	9	13.5	4.19	72	3.4	1.7	18.4	35.1	98	13	99	0	15	0	0	1	0	0	0	0
276	86	M	OTHER	117	146	98	107	21	36	1	1	0	0	0	0	0	0	1	0	0	6.3	38	4.4	134	116	1.4	1.8	52	60	17.9	14.7	4.82	83	2.7	1.4	15.5	41.3	104	14	96	0	15	0	1	0	0	0	1	0
277	27	M	OTHER	102	136	113	119	22	37.61	1	1	0	0	0	1	0	0	0	0	0	8.8	16	3.6	139	94	0.5	0.8	50	91	8.9	12.6	3.21	167	3.1	1.4	14.8	30.7	96	15	97	2	15	0	1	0	0	0	1	0
278	67	M	OTHER	112	81	66	70	23	35.83	1	1	0	0	0	1	0	0	0	0	0	7.9	41	3.9	134	87	2.7	13.1	13170	1624	7.2	19.7	3.46	84	3.9	2.2	23.1	38.7	86	35	92	9	15	0	1	0	0	0	0	1
279	81	M	OTHER	98	107	64	75	20	37	0	1	0	1	0	0	0	0	0	0	0	6.4	18	2.9	150	112	0.6	1.5	58	110	17.9	15	2.87	294	1.9	1.3	13.8	42.3	114	18	94	0	15	0	1	0	0	0	0	0
280	40	M	OTHER	103	129	68	80	17	37.44	1	1	0	0	0	0	0	0	0	0	0	7.2	42	3.2	140	107	5.4	3.4	33	13	10.2	15.3	2.47	153	3.8	1.3	14	25.8	96	19	95	1	14	0	1	0	0	0	0	0
281	64	M	OTHER	92	144	78	94	25	37.33	0	1	1	0	0	1	0	0	0	0	0	8.3	20	4.1	138	96	0.5	0.7	92	192	11.9	14.8	4.06	647	3.4	1.1	12.9	23.6	106	14	96	1	13	0	0	0	0	0	0	0
282	34	F	WHITE	90	135	90	100	20	38.56	0	1	0	0	0	0	0	0	0	0	0	6.5	20	3.6	146	92	1	0.3	53	47	7.6	13.4	2.57	256	2.7	0.9	9.2	38.6	110	10	100	0	15	0	1	0	0	0	0	0
283	84	F	WHITE	100	153	83	105	24	36.83	1	1	0	0	0	0	0	0	0	0	0	7.4	9	3.9	145	67	0.5	0.3	25	10	6.3	16.3	4.85	216	2.8	1.2	12.5	25.1	103	17	92	0	15	0	1	0	0	0	0	0
284	67	F	WHITE	78	89	41	134	30	35	1	1	0	0	0	0	0	1	0	0	0	8.2	65	6.4	133	296	8.2	0.3	37	23	4.4	14.8	2.62	157	2.5	1.6	17.3	56.2	102	29	99	6	15	0	1	0	0	0	0	1
285	70	M	OTHER	108	89	54	62	24	37.44	1	1	0	0	0	0	0	1	0	0	0	8.4	22	4.4	140	277	1.5	8.6	466	586	12.3	13.8	4.96	97	2.4	1.7	18.2	46.6	104	26	87	1	15	0	1	1	1	0	0	1
286	88	F	OTHER	87	108	65	76	14	36.61	1	1	1	1	0	0	0	0	0	0	0	6.4	15	4.8	140	152	1	3.5	59	59	43.1	14	3.62	122	2.8	1.3	14.3	33.3	113	15	95	4	14	0	1	0	0	0	0	1
287	51	M	OTHER	78	101	56	65	21	36.61	1	0	0	0	0	0	0	0	0	0	0	6.9	59	3.9	142	164	7.4	0.5	198	83	10.9	13.1	3.74	314	3	1.2	12.5	28.8	105	22	98	5	3	1	1	0	0	0	0	0
288	54	M	WHITE	98	117	80	89	26	36.72	1	1	0	0	0	0	0	0	0	0	0	8	28	3.6	133	248	2.1	0.7	274	67	17.5	14.5	4.22	126	2.5	0.9	11.4	27.1	100	17	100	2	15	1	1	0	0	0	0	0
289	52	F	WHITE	109	110	70	83	18	36.94	1	1	0	0	0	0	1	0	0	0	1	7.4	7	3.7	135	99	0.4	11.9	332	84	5.8	18.1	3.11	156	2.6	1.7	18.9	37.5	97	20	95	4	14	0	1	0	0	1	0	0
290	37	M	OTHER	133	147	71	89	30	36.56	1	0	0	0	0	0	0	0	0	0	0	9.3	30	4.4	139	93	1.4	0.8	30	20	16.7	13.4	5.17	187	3.1	1.5	15.9	34	102	23	94	0	15	0	1	0	0	0	0	0
291	29	F	WHITE	129	129	79	89	44	36.67	1	0	0	0	0	0	0	0	0	0	0	7.4	6	3.8	136	136	0.4	0.4	32	41	18.1	14.6	3.5	185	2.5	1.3	13.7	25.2	98	15	96	0	15	0	1	0	0	0	0	0
292	51	M	WHITE	94	122	74	89	21	37.28	0	0	0	0	0	0	0	0	0	0	0	7.58145	7	3.9	137	116	0.7	0.8	508	227	3	17.3	3.39	49	3	1.1	11.5	27.9	94	19	93	0	15	0	1	0	0	1	0	0
293	66	F	WHITE	99	103	84	89	17	37.94	1	1	0	0	0	0	0	0	0	0	0	9.2	18	4.6	138	106	0.8	6	223	202	10.5	14.3	4.02	381	3.9	1	10.6	28.6	97	14	95	3	15	0	0	0	1	0	0	0
294	63	M	WHITE	98	138	67	82	29	37.39	0	0	0	0	0	0	1	1	0	1	0	7.9	33	4.1	134	299	1.3	0.8	32	45	12.2	13.9	3.57	333	3.5	1.2	14.1	25.4	95	15	96	1	15	0	0	0	0	0	0	0
295	64	M	WHITE	111	145	69	89	16	36.56	1	1	0	0	0	0	0	1	0	0	0	7	53	4.8	133	247	5.4	0.6	64	30	21.3	13.4	3.37	475	2.3	1.2	13.9	31.3	96	21	100	0	15	1	1	1	0	0	0	0
296	50	F	WHITE	111	113	73	83	17	37.17	1	1	0	0	0	0	0	0	1	0	0	8.6	39	4.5	144	60	6.8	0.6	390	384	12.1	16.7	4.44	101	3.3	1.1	12.6	26.3	107	20	96	8	15	1	1	0	0	0	0	0
297	44	F	OTHER	79	122	85	67	14	33.89	0	1	0	0	0	0	0	1	1	0	0	7.7	61	3.8	140	46	5.4	0.8	61	25	3.5	14.5	3.88	76	2.6	1.2	13.2	38.6	111	13	100	9	15	0	1	0	0	0	0	0
298	61	F	OTHER	97	140	60	7	16	37.33	1	1	0	0	0	1	0	1	0	0	1	8.5	14	4.5	139	337	0.7	4.1	922	397	5.9	19.6	3.9	132	2.8	2	22.5	36.2	104	18	98	5	15	0	1	0	1	0	0	0
299	36	M	OTHER	72	204	99	135	15	36.39	1	1	0	0	0	0	0	0	0	0	0	7.7	21	3.9	140	190	1.3	0.8	218	215	16.5	13.3	5.18	246	3.3	1.1	11.8	27.3	107	25	100	4	15	0	1	0	0	1	1	1
300	31	M	WHITE	83	120	51	71	18	37.56	0	0	0	0	0	0	0	0	0	0	0	7.8	10	4	137	122	0.5	1	35	25	13.8	13.2	2.84	431	2.6	1.6	17.2	32.0418	103	9	97	0	15	0	1	0	0	0	0	0
301	80	M	WHITE	82	99	65	76	14	37.06	1	1	0	0	0	0	0	0	0	0	0	8.2	24	4.1	139	118	1.2	7.5	76	184	15.5	14.3	3.69	113	2.6	1.2	13.2	25.6	104	13	90	5	15	0	0	1	0	0	0	0
302	46	M	WHITE	102	150	77	93	15	38.11	0	1	0	0	0	0	1	0	0	0	1	7.7	15	4.2	140	153	0.8	4.6	52	15	2.7	17.7	2.94	52	2.9	1.7	19.1	38.2	108	11	100	0	15	0	1	0	0	1	0	0
303	42	M	OTHER	109	161	87	103	21	37.22	0	0	0	0	0	0	0	1	0	0	0	7.7	9	5	134	172	1.6	0.7	105	53	11.9	15.8	3.5	65	4.2	1	11	28.9	99	36	100	0	14	0	0	0	0	0	0	0
304	24	F	WHITE	93	134	65	79	20	36.11	1	1	0	0	0	0	0	0	0	0	0	9.2	69	4.7	140	96	9.2	12.6	5434	7990	11.2	12.6	3.49	137	3	6.9	68.7	37.6	93	33	97	11	12	1	1	0	0	0	0	0
305	77	M	WHITE	142	89	62	68	39	35.83	1	1	0	0	0	0	0	0	0	0	0	5.2	43	3.8	139	249	1	0.3	76	100	21.8	15.7	3.88	459	2.3	2.1	23.5	51	106	13	98	1	15	0	1	0	0	0	1	1
306	64	M	WHITE	77	128	82	92	16	36.83	1	1	1	1	0	0	0	1	1	0	1	9.1	29	4.4	141	293	1.4	1.5	142	91	4.8	18.6	2.83	58	2.8	1.3	14.2	26.2	110	13	100	0	15	0	1	0	1	1	0	0
307	56	M	OTHER	106	166	116	130	19	36.89	0	0	0	0	0	0	0	1	0	0	0	4.6	12	4	140	103	0.9	0.6	111	116	17	14.1	5.84	194	4.2	1.2	13.1	27.4	100	20	99	0	15	0	1	0	0	0	0	0
308	85	M	WHITE	109	153	99	111	23	36.39	0	0	0	0	0	0	0	0	0	0	0	8.5	26	5.4	139	155	1.2	0.7	67	21	21.9	12.9	5.76	192	3.2	1.3	13.7	30.953	106	18	89	1	15	0	1	0	0	0	0	0
309	33	M	WHITE	102	110	66	72	32	36.94	1	1	0	0	0	0	0	0	0	0	0	8.9	13	3.3	149	101	0.7	7.7	46	19	9.1	16.9	2.04	309	2.2	1.3	14.1	33.1	115	11	99	0	15	0	1	0	0	0	0	0
310	79	F	WHITE	80	189	81	112	32	36.56	1	0	0	0	0	0	0	0	0	0	0	7.1	30	5.3	142	152	1.2	1.7	550	461	14.5	13.8	4.9	130	3.1	1	11.2	28.7709	114	16	96	3	14	0	1	0	0	0	1	0
311	54	M	WHITE	101	115	79	87	35	36.22	1	1	0	0	0	0	0	0	0	0	0	15.4	16	4.3	133	64	0.7	8.4	256	97	19.8	14.6	4.4	396	2.9	2	21.9	39.6	98	17	92	3	15	0	0	0	0	1	0	0
312	61	M	WHITE	117	158	78	95	27	39.44	1	1	0	0	0	0	1	0	0	0	0	7.3	19	4	150	117	1.1	0.4	27	30	48.7	16.6	3.27	524	2.8	1.3	14.3	35	116	17	98	0	15	0	1	0	0	0	0	0
313	87	F	WHITE	88	135	77	91	19	37.28	1	0	1	1	0	0	1	0	0	0	0	7.7	16	3.9	137	143	0.8	0.9	92	168	9.3	11.9	3.92	197	3	1.3571	15.1975	30.8152	102	13	94	0	15	0	0	1	0	0	0	0
314	39	M	WHITE	93	94	65	74	25	36.72	1	1	0	0	1	0	1	0	0	0	1	7.9	30	3.4	128	92	1.8	10.9	392	59	6.6	18.6	2.19	48	2.9	3.1	34.5	34.7	86	18	95	7	15	0	1	0	0	1	0	1
315	79	M	OTHER	81	98	59	67	23	37.22	0	1	0	0	0	0	0	0	0	0	0	8.9	44	5.3	143	103	2.7	0.4	45	22	9.3	14	4.43	158	2.6	1.29144	14.4527	32.7572	113	15	98	3	15	0	1	0	0	0	0	0
316	48	F	WHITE	111	98	74	78	28	37.28	0	0	0	1	0	0	0	0	0	0	0	7.8	27	3.5	141	120	0.6	0.3	90	115	5.7	14.4	4.04	183	2.3	1.3	14.1	30.7	117	17	99	0	14	0	0	0	0	0	0	0
317	68	M	WHITE	98	83	47	55	32	35.67	1	1	0	0	0	0	0	1	0	0	1	6.3	11	3.9	133	129	0.8	1.2	11	8	16.6	15	4.45	405	2.9	1.5	16.5	26.2	98	11	99	1	15	0	1	0	0	0	0	0
318	48	F	OTHER	93	182	88	107	18	36.56	1	1	0	0	0	0	0	1	1	0	0	8.8	35	4.3	136	164	1.4	0.3	50	19	9.9	15.2	3.72	278	3.7	1	10.9	22.2	106	14	100	1	14	0	1	0	1	0	1	0
319	57	M	OTHER	130	91	72	75	23	36.28	1	1	0	1	0	1	0	1	0	0	0	7.1	22	4.9	140	96	1.2	5.3	67	78	10.3	15.6	4.94	172	3.4	1.2	14.2	26.1	98	13	94	1	14	0	1	0	0	0	0	0
320	55	M	OTHER	128	138	57	73	25	36.94	1	1	0	0	0	1	0	0	0	0	0	6.4	53	5	144	206	4.2	5.5	75	55	17.1	13	4.45	136	2.9	1.4	15.5	29.5	103	15	85	11	15	1	1	0	0	0	0	1
321	67	M	WHITE	123	114	97	101	29	36.56	1	0	1	0	0	0	0	0	0	0	1	5.5	29	3.3	149	185	0.9	2	44	24	13.6	13	3.75	205	2.3	1.4	14.9	29.6	112	13	94	3	14	0	1	0	1	0	0	0
322	44	M	OTHER	91	165	90	115	20	36.61	1	1	0	0	0	0	0	0	0	0	0	8.5	35	4.1	137	100	1	1.5	51	46	28.8	12.9	3.64	218	2.1	1.2	13.3	28.2	103	15	89	3	15	0	1	0	0	0	0	0
323	43	F	WHITE	106	125	72	85	21	37.11	1	1	0	0	0	0	0	0	0	0	0	7.96303	9	4.4	135	123	0.8	0.2	38	18	17.2	14.6	3.44	215	3	1	13	33.4	116	11	93	0	15	0	1	0	0	0	0	0
324	70	M	WHITE	47	101	83	89	19	36.5	1	1	1	1	0	0	0	0	1	0	0	8.4	47	5.2	132	309	5.7	4.1	149	58	22.4	18.2	2.24	124	2.5	1.3	13.7	31.2	87	29	98	1	15	0	1	0	1	0	0	1
325	56	F	OTHER	89	112	57	68	16	36.67	1	1	0	0	0	1	0	0	0	0	1	7.6	54	2.6	127	114	1.9	30.4	173	51	22	20.6	2.33	173	3.1	1.9	20.6	39.1	92	16	97	2	13	0	0	0	0	0	0	0
326	38	M	WHITE	87	140	89	100	17	36.61	0	0	0	0	0	0	0	0	0	0	0	8.1	12	2.8	135	126	0.8	1.1	78	79	4.5	19.8	4.08	117	3.6	1	11	28.5	96	14	99	0	15	0	0	0	0	0	0	0
327	79	M	WHITE	74	191	51	78	22	37.61	1	1	0	0	0	1	0	1	0	0	0	8.2	18	3.4	139	248	1	3.4	270	241	10.8	15.1	3.94	156	3.5	1	12.5	21.6	105	17	94	3	14	0	1	0	1	0	0	0
328	57	M	OTHER	92	113	67	78	16	36.22	1	1	0	0	0	0	0	0	0	0	0	9	56	3.6	125	148	3.4	0.4	29	31	45.8	13.2	3.4	150	2.3	1.4	15.3	28.2	96	15	90	6	15	0	1	0	0	0	0	1
329	61	M	WHITE	74	141	62	83	16	35.22	1	0	0	0	0	0	0	0	1	0	0	8.2	81	4.3	135	158	3.8	0.3	8	6	12	14.4	4.71	205	3.2	1.2	13.7	27	111	17	100	1	14	0	0	0	0	0	0	0
330	26	F	WHITE	139	118	51	67	29	36.72	1	1	0	0	0	0	0	0	0	0	1	7.5	24	5.6	131	81	3.4	6	8252	1135	12.9	14.4	2.81	210	2.7	2.7	27	47.7	103	19	97	1	15	1	1	0	0	0	0	1
331	59	F	OTHER	66	110	58	69	15	35.94	1	1	0	0	0	0	0	1	0	0	0	8.4	44	3.6	145	204	2.9	0.5	12	23	17.2	15.5	3.12	125	3	1.3	14.9	27.9	108	12	94	1	15	0	1	0	0	0	0	0
332	57	F	WHITE	91	123	65	80	15	36.5	0	1	0	0	1	0	1	0	0	1	0	6.4	15	3.5	137	84	1	0.4	17	7	23.8	16.9	3.62	411	1.9	1.5	16.4	36.3	108	17	93	4	15	0	0	0	1	0	0	0
333	51	M	WHITE	83	92	45	62	18	34	1	1	0	0	0	0	0	0	0	0	1	7	106	5.5	136	59	11.4	26	230	104	17.7	20.7	2.88	24	2.9	3.4	36.9	82.6	102	25	98	8	15	1	1	0	0	1	0	1
334	60	M	WHITE	82	99	60	73	13	37.11	0	0	0	0	0	0	0	0	0	0	0	7.8	14	4.1	142	90	0.8	0.9	71	89	7.6	13	4.41	233	3.6	1.1	12	30.3	105	18	93	0	15	0	1	0	0	0	0	0
335	73	M	OTHER	90	65	48	61	19	36.83	1	1	0	0	0	0	0	0	0	1	1	7.9	14	5.4	136	102	1.2	1.7	255	253	7	15.8	4.55	133	3.6	1.4	14.9	150	106	11	100	4	13	0	1	0	0	0	0	0
336	50	M	OTHER	60	153	89	102	16	37.39	0	1	0	0	0	0	0	0	0	1	0	7.6	9	3.9	137	105	0.8	11.3	31	53	13.3	15.3	3.91	273	3.8	1.6	17.7	31	101	15	97	0	15	0	1	0	0	0	0	0
337	54	F	OTHER	121	113	78	84	20	37.72	0	0	0	0	0	1	0	0	0	0	0	8.3	11	3.6	141	170	0.6	0.5	16	21	15.5	13.2	3.46	263	2.3	1.1	13.2	34.4	105	8	95	0	15	0	0	0	0	0	0	0
338	67	F	WHITE	114	122	49	96	23	37.22	0	0	0	0	0	0	0	1	0	0	0	6.3	17	3.5	142	199	0.8	2.7	409	623	14.6	15.1	4.64	270	3.6	1.1	12.5	20.3	110	16	96	2	15	0	0	0	0	0	0	0
339	50	M	OTHER	95	173	110	126	21	36.44	0	0	0	0	0	0	0	0	0	0	0	8	30	6.4	128	595	1.4	0.4	21	14	10.9	15.9	4.57	134	4.9	1	11.3	31.4	94	20	100	2	15	0	0	0	0	0	0	0
340	63	M	OTHER	117	126	65	77	19	36.17	1	1	0	0	0	0	0	0	0	0	0	6.9	49	6.1	141	394	3.1	0.9	153	38	16.8	16.6	5.18	174	3.9	1.4	15.5	52.1	103	35	42	3	15	1	1	0	0	0	0	1
341	67	F	WHITE	75	103	62	71	15	36.33	0	1	0	0	0	0	0	0	0	1	0	8.9	11	4.4	141	87	0.6	0.6	148	134	1.2	14.1	2.94	46	3.3	1.34918	15.1152	32.7943	114	9	98	0	15	0	1	0	0	0	0	0
342	55	F	WHITE	79	98	50	57	12	37.28	1	1	1	0	0	0	0	0	0	0	1	8	36	4.2	131	119	0.9	9.1	78	30	3.9	13	2.13	34	4.4	2.2	24	45.3	100	14	93	7	15	0	1	0	1	0	0	1
343	61	F	WHITE	106	154	66	87	21	37.5	1	1	0	0	0	0	0	1	0	0	0	7.3	25	5	142	131	1.7	3.9	116	106	39.8	16	4.7	261	3.2	1.6	17.1	32	103	20	94	0	15	1	1	0	0	0	0	1
344	61	M	OTHER	64	94	68	72	10	35.33	1	1	0	0	0	1	0	1	0	0	1	7.7	37	5.7	146	165	2	3.4	17550	2976	4.3	16.3	2.48	18	2.4	2.8	28.1	62.1	120	17	78	9	15	1	1	0	0	0	0	1
345	58	F	WHITE	124	141	64	82	21	37.89	0	1	0	0	0	0	1	1	0	0	0	8.1	16	2.7	135	149	0.8	4.6	86	174	17.3	14.3	3.49	229	2.8	1.5	16.8	27.4	99	16	99	0	15	0	1	0	0	0	0	0
346	79	F	OTHER	68	141	97	113	16	37.39	0	1	0	0	1	0	0	0	0	0	0	11.5	23	4.3	138	138	1.1	0.8	575	415	15.8	14	3.37	72	3.1	1	10.9	27.9	106	16	100	0	15	0	1	0	0	0	0	0
347	38	F	OTHER	88	161	102	115	18	36.83	1	0	0	0	0	0	0	0	0	0	1	8.8	16	4.2	136	122	4.1	2.5	7620	3030	21.3	18	4.56	200	3.2	2.8	30.9	29.7	101	23	97	6	13	0	0	0	0	0	0	0
348	32	M	WHITE	95	143	73	94	26	37.44	1	1	0	0	0	0	0	0	0	0	1	9.8	31	3.9	133	90	3.6	34.5	131	29	7.3	15.9	3.14	126	3.2	1.4	15.8	42.3	96	22	97	4	15	1	1	0	0	0	0	0
349	49	F	WHITE	126	153	52	69	32	35.56	1	1	0	0	0	1	0	0	1	0	1	8.3	28	5.8	141	214	3.3	3.6	14370	7695	18.2	13.3	3.22	272	3.6	8	68.6	46.2	106	31	98	8	15	1	1	0	0	0	0	0
350	50	M	OTHER	132	122	81	90	20	38.39	0	1	0	0	0	0	0	1	0	0	0	7.3	16	3.7	146	112	1.2	0.9	51	16	7.3	13.9	2.73	140	2.3	1.2	14.4	24.4	113	11	93	0	15	0	1	0	0	0	0	0
351	64	F	WHITE	86	177	79	113	23	36.78	0	0	0	0	1	0	0	0	0	0	0	8.2	19	3.6	144	178	0.8	0.3	32	31	34.7	13.7	3.4	389	3.9	1	11.2	22.6	108	17	99	1	14	0	1	0	0	0	1	0
352	91	F	OTHER	88	129	58	78	20	37.5	1	1	0	0	0	0	0	0	0	1	0	4.6	28	3.9	147	99	1.4	0.2	10	73.7133	15.7	19	3.38	574	1.3	2	22.2	39.5	119	13	99	3	11	0	1	0	0	0	0	1
353	77	M	WHITE	72	124	110	113	19	37.33	1	1	0	0	0	1	0	1	0	0	0	3.4	51	5.8	137	215	4.8	4	244	222	33.7	13.7	3.49	117	3.3	1.4	15.6	23.6	105	20	96	10	14	0	1	0	0	0	0	0
354	41	F	OTHER	126	135	88	100	25	36.5	0	0	0	0	0	0	0	0	0	0	0	8.6	10	2.7	141	230	0.8	0.2	17	17	18.2	12.9	4.31	250	3.8	1.1	11.5	23.5	105	27	100	0	15	0	0	0	0	0	0	0
355	60	M	OTHER	90	138	56	65	18	36.94	1	1	0	0	0	0	0	1	1	0	0	7.4	17	4.1	135	113	2.6	3.2	449	223	19.3	19.5	2.87	246	2.4	1.2	13.1	58.8	95	14	100	6	14	0	1	0	0	0	0	0
356	82	M	WHITE	137	140	70	84	24	36.78	1	1	0	0	0	1	0	0	0	0	0	6.2	40	3.6	141	171	1	0.6	29	40	13.1	15.5	4.58	178	2.7	1.47325	16.2684	30.2993	107	14	94	2	14	0	1	0	0	0	0	0
357	42	M	WHITE	133	140	83	93	31	37.78	1	0	0	0	0	1	0	1	0	0	0	9	7	4.3	135	243	0.4	0.3	18	19	9.2	14.1	4.68	287	3	1.18538	13.4257	28.6572	107	16	94	0	15	0	1	0	1	0	1	0
358	60	M	WHITE	91	116	66	80	20	36.5	1	1	0	0	0	0	0	0	0	0	0	7.6	48	4.6	131	193	3.3	0.6	548	167	16.5	13.4	4.52	110	2.6	1.3	14	75.2	97	27	98	0	15	1	1	0	0	0	1	0
359	58	M	WHITE	101	198	95	115	19	37.61	1	1	0	0	0	0	0	1	0	0	0	7	15	4.2	140	352	0.9	1.5	246	222	21.5	13.9	5.39	410	3.5	1.1	13.2	21.1	105	19	95	1	15	0	1	0	0	0	1	0
360	32	M	OTHER	113	166	102	115	17	37	1	0	0	0	0	0	0	1	0	0	0	7.3	10	3.9	136	216	0.1	0.2	100	144	9	13.6	3.24	280	3.4	1	11.3	35	104	13	96	0	15	0	1	0	1	0	0	0
361	40	F	OTHER	125	148	42	70	25	36.28	1	1	0	0	0	1	0	1	0	0	0	8.6	145	4.4	161	588	6.9	0.8	1291	364	30.6	18.4	6.11	83	3.2	1.2	13	22.1	119	31	100	0	14	1	1	0	0	0	0	0
362	67	F	WHITE	99	139	79	93	17	36.56	1	0	0	0	0	0	0	0	0	0	0	8.3	15	4.5	138	151	0.4	0.8	91	141	10.4	15.8	3.17	220	2.3	1.2	12.5	23.6	106	9	96	0	15	0	1	0	0	0	0	0
363	71	F	WHITE	69	109	74	82	18	36.44	0	0	0	0	0	0	0	0	0	0	0	8.6	39	3.9	138	123	2.1	1	38	100	13.2	13.1	3.7	190	3.1	1.31377	14.8092	32.3816	107	15	100	0	15	0	1	0	0	0	0	0
364	65	M	WHITE	72	147	65	75	10	36.44	1	1	1	0	0	0	0	0	1	0	0	7.4	90	4.5	139	114	9.1	0.9	19	21	10.6	14.2	2.53	256	3.2	1.1	13.4	24.2	99	18	97	4	15	0	0	0	0	0	0	0
365	65	M	WHITE	74	155	90	106	23	37	1	0	0	1	0	1	0	0	0	0	0	7.9	10	3.9	138	80	0.8	2.9	261	285	9.8	21.7	2.6	191	3.3	1.2	12.8	150	103	13	99	3	15	0	1	0	1	0	0	0
366	31	M	WHITE	103	125	78	87	24	36.94	1	0	0	0	0	0	0	0	0	0	0	7.5	9	4.2	132	134	0.8	19.4	139	83	8.8	15.7	3.27	303	3.1	2.4	25.3	49.4	96	15	94	4	15	0	0	0	0	0	0	0
367	78	F	WHITE	87	100	32	55	20	36.44	1	1	1	1	0	0	0	0	1	0	0	9.5	29	4.6	141	242	1.3	2.2	683	740	14.3	14.4	3.51	116	2.9	1.7	18.2	43	109	18	100	5	15	1	1	0	0	0	0	1
368	40	M	WHITE	87	141	93	104	22	37.6	1	1	0	0	0	0	0	0	0	0	0	7.8	9	4.8	146	111	0.5	0.6	49	34	11.6	12.3	2.93	549	2.9	1.1	12.4	41.5	110	14	100	0	15	0	1	0	0	0	0	0
369	52	F	OTHER	115	167	82	101	28	37.17	1	1	0	0	0	1	0	0	0	0	0	9	16	4	143	229	1	0.6	22	22	17.4	14.9	4.15	297	2.9	1.4	14.8	24.2	111	15	89	0	15	0	1	0	0	0	1	0
370	61	F	WHITE	70	126	84	99	19	36.44	0	0	1	0	0	0	0	1	0	0	0	5.7	16	2.7	135	115	1.2	2.9	276	1064	9.7	15.1	3.5	215	4	1.3	14	28.2	93	22	96	3	15	0	0	0	0	0	0	0
371	54	M	OTHER	149	107	78	84	29	36.72	1	0	0	1	0	0	0	0	0	0	0	8.9	9	4.4	131	120	0.5	0.9	97	151	11.7	14.1	2.29	334	2.3	1.3	14.2	30.7	95	11	96	0	15	0	1	0	0	0	0	0
372	65	M	WHITE	79	107	74	82	16	36.44	1	1	0	0	1	1	0	0	0	0	0	8.5	28	6.4	139	183	1.7	0.9	120	126	7.5	14.8	4.96	166	3.9	1.2	13.6	35.1	111	11	98	4	15	0	1	0	0	0	0	1
373	42	F	OTHER	105	152	96	109	27	37.56	0	1	0	0	0	0	0	0	0	0	0	7.7	5	3.6	138	105	0.6	3	249	106	5.5	16.2	4.22	143	4.1	1.2	13.7	29.4	101	19	98	0	15	0	0	0	0	0	0	0
374	26	M	OTHER	132	133	87	98	36	37.39	0	0	0	0	0	0	0	0	0	0	0	6.4	11	3.6	136	97	0.8	0.6	14	13	23.7	13.1	3.56	230	3.2	1.4	15	55.2	102	15	95	0	15	0	0	0	0	0	0	0
375	48	F	OTHER	75	152	99	112	14	36.11	1	1	0	0	0	0	0	0	0	0	0	8.3	47	4	134	118	5.2	1	8609	5445	6.7	14.7	3.36	83	3.1	1.3	15.3	26.8	98	17	94	0	15	0	1	0	0	0	0	0
376	75	M	WHITE	75	115	78	86	9	37.06	1	1	0	1	0	1	0	0	1	0	0	5.9	14	4.4	140	84	1.5	0.5	193	185	11.3	14.9	4.05	154	3.5	1.2	13.9	21.8	103	14	100	5	15	0	1	0	1	0	0	1
377	52	M	WHITE	121	160	86	105	15.5	38.72	1	0	0	0	0	0	0	0	0	0	0	8.7	17	4	144	137	0.7	4.2	44	58	10.8	15.4	4.03	198	2.7	1.1	11.6	37.2	105	10	95	4	3	0	1	0	0	0	0	0
378	46	M	WHITE	103	129	61	73	23	37.78	1	1	0	0	0	0	0	1	0	0	0	7.4	14	5.7	144	140	2.3	1.2	113	64	8.7	13.5	3.79	155	2.9	1.1	12.5	33.9	110	21	97	0	15	0	1	0	0	0	0	1
379	68	M	WHITE	87	139	64	81	19	36.67	1	1	0	1	0	1	0	1	0	0	0	6.1	30	5.2	145	183	1.5	0.5	105	160	33.9	12.9	4.32	271	3.7	1.2	12.9	27.1	103	11	94	0	15	0	1	0	0	0	0	0
380	55	M	WHITE	69	114	60	73	23	35.22	1	1	0	0	0	0	0	0	0	0	0	8.3	67	4.4	145	93	3.5	0.2	78	23	8.8	14	3.57	243	2.3	1.1	13.3	25.6	115	14	87	1	15	0	1	0	0	0	1	0
381	46	M	WHITE	136	127	75	85	26	36.94	0	0	0	0	0	0	0	0	0	0	0	8.5	19	4	140	136	0.9	0.7	36	94	26	13.9	4.31	225	2.6	1.26553	14.3121	31.1692	103	11	96	2	15	0	1	0	0	0	0	0
382	69	M	WHITE	111.966	145.404	78.1759	99.414	20.6731	37.4021	0	0	0	0	0	0	0	0	0	0	0	9.3	23	4.6	136	233	0.9	0.5	24	47	20	14.8	3.86	241	2.6	1.2	14.2	27.6	102	16	96.2478	1.28138	14.8869	0	0	0	0	0	0	0
383	69	F	WHITE	102	150	60	85	13	36.67	1	1	0	0	0	0	0	1	1	0	1	8.3	100	5.9	135	342	3.3	1	20	25	10.7	15.9	2.6	102	3.3	1.3	13.9	27.4	104	18	100	0	15	0	0	0	0	1	0	0
384	54	M	OTHER	92	94	60	72	16	37.3094	1	1	0	0	1	1	0	0	0	1	1	7.4	10	3.1	146	274	0.7	1.6	383	246	2.9	13.9	3.07	127	2.5	1.3	13.8	33.2	104	16	100	4	15	1	1	0	0	1	0	1
385	44	M	WHITE	126	149	81	94	22	37.72	1	0	0	0	0	0	0	0	0	0	0	7.5	10	3.6	138	106	0.7	0.9	83	91	24.5	13.7	3.02	353	2.5	1.6	16.8	27.5	101	16	94	0	15	0	1	0	0	0	0	0
386	46	F	OTHER	132	146	71	95	20	37.17	0	0	0	0	0	0	0	1	0	0	0	7.38923	3	3.7	135	217	0.6	0.4	16	10	15.3	13.2	4.52	305	2.6	1.2	13.3	27.9	113	9	94	0	15	0	1	0	1	0	1	0
387	46	M	WHITE	97	139	92	101	22	36.56	1	0	0	1	0	1	0	1	0	0	0	7.06613	47	4.7	124	338	1.4	0.3	70	68	24.8	14.4	3.92	548	2.2	1.3	14.4	150	87	19	95	1	15	0	1	0	0	0	0	0
388	48	M	WHITE	80	107	64	78	13	36.56	1	0	0	0	0	0	0	1	1	0	1	7.72334	83	4.3	138	92	6.6	18	84	41	3.4	20.9	1.98	11	4	3.2	35.2	44.9	103	18	92	12	15	0	1	0	0	0	0	0
389	60	M	WHITE	106	111.599	57.8352	40	27	37	1	0	0	1	0	0	0	1	1	0	0	7.34551	74	5.3	121	182	3.9	2.3	59	30	16.8	19.9	4.18	244	3.3	3.7	39.5	40.1	75	27	90	3	15	0	1	0	0	0	0	1
390	67	F	WHITE	118	98	62	71	23	36.89	1	1	0	0	0	0	0	0	0	0	0	7.3562	19	4.4	139	107	1	7.2	173	157	30	15.1	3.78	153	2.3	1.4	16.2	31.2	110	18	85	0	15	0	1	0	0	0	0	0
391	22	F	OTHER	111	127	88	98	28	37.11	1	1	0	0	0	0	0	0	0	0	0	8.20104	15	3.9	146	115	0.5	4.3	111	439	5.9	17.9	2.93	250	2.4	1.5	17.1	28.8	123	9	99	0	15	0	1	0	0	0	0	0
392	56	F	WHITE	113	136	70	86	25	37.94	1	0	0	1	0	0	0	0	0	0	0	7.53023	11	2.8	137	59	0.6	0.8	34	20	31	15.5	4.14	298	2.2	2.3	24.1	35	99	14	95	0	15	0	1	0	0	0	0	0
393	41	F	OTHER	94	102	49	66	18	33.71	1	0	0	0	0	0	0	1	0	0	0	7.86206	32	4.5	141	373	1.1	0.4	73	83	25	14	3.85	98	3.2	1.37701	15.1475	32.1082	122	14	99	2	15	0	1	0	0	0	0	0
394	59	F	WHITE	95	127	72	85	22	38.39	1	1	0	1	0	0	0	0	0	0	0	7.4689	50	3.2	137	224	1.7	1.3	41	54	7.4	15.6	4.2	10	3.2	0.9	10.8	21.4	104	17	91	6	14	0	1	0	0	0	0	0
395	37	M	OTHER	150	125	75	83	36	37.06	1	1	0	1	0	0	0	0	0	0	0	7.75421	12	5.2	134	165	0.9	1.2	54	12	4.6	13.8	5.15	241	3	1.6	16.8	35.7	107	12	95	1	15	1	1	0	1	0	1	1
396	58	M	OTHER	52	99	61	78	30	36.5	1	1	0	0	0	1	0	0	0	1	0	8.15099	21	3	137	137	0.9	3	36	29	9.2	15.9	2.15	487	2.3	2.1	22.5	40.8	107	10	100	10	8	0	1	1	0	0	0	0
397	35	M	WHITE	114	117	73	88	17	37.5	1	1	0	0	0	1	0	0	0	0	0	8.04119	22	3.5	139	167	1.5	1.5	87	46	14	12.8	3.72	159	2	1.3	13.8	40.5	108	14	97	2	15	0	1	0	0	0	0	0
398	48	M	WHITE	65	101	68	76	18	35.72	1	1	0	0	0	1	0	0	0	0	1	8.10213	6	3.6	139	87	0.6	9.9	141	218	6.2	13.7	4.03	171	2.5	1.3	15.1	28.3	105	12	100	3	15	0	1	0	0	0	0	0
399	35	M	OTHER	125	155	102	116	19	38.17	1	1	0	1	0	1	0	0	0	0	0	7.23431	13	4.1	138	121	0.7	0.2	36	45	14.2	14.2	3.37	356	2.9	1.2	13.3	36.1	99	13	100	0	15	0	1	0	0	0	0	0
400	25	F	OTHER	96	106	48	62	24	36.39	0	0	0	0	0	0	0	0	0	0	0	7.28133	22.8877	4	137.178	184.758	1.23247	0.3	18	13	12.3	14.3	3.51	608	3.4	1.21377	13.5804	29.0361	104.902	18.4097	100	1	15	0	0	0	0	0	0	0
401	46	F	WHITE	80	99	48	65	16	35.83	1	0	0	0	0	1	0	0	0	0	0	7.4577	12	4.4	138	158	0.7	0.6	187	210	19.1	14.9	3.58	211	2.7	1.3	14.7	28.3	110	13	100	1	15	0	1	0	0	0	0	0
402	30	F	WHITE	87	100	53	71	20	36.44	1	1	0	0	0	0	0	1	0	0	0	8.1928	44	2.3	161	1027	1.7	0.6	26	13	13.9	19	3.12	124	3.3	1.3	13.8	25.6	120	27	98	2	15	0	1	0	0	0	0	0
403	38	M	WHITE	110	122	58	73	17	38.78	1	1	0	0	0	0	0	1	0	0	0	7.74271	21	3.5	146	207	0.8	0.4	62	33	11.6	14.3	2.92	200	2.5	1.4	15.6	26.3	110	12	87	0	15	0	1	0	0	0	0	0
404	52	M	WHITE	135	120	79	87	28	36.56	1	0	0	0	0	0	0	0	0	0	0	7.91176	19	9.7	126	1638	0.9	0.2	19	10	12.6	14.3	3.12	342	1.7	1.42465	15.5064	42.9256	100	16	94	0	15	0	1	1	0	0	0	0
405	54	M	WHITE	78	122	81	90	28	37.39	1	1	0	0	0	0	0	1	0	0	1	7.89921	51	3.3	147	99	2.3	2	63	15	10.3	16.7	3.15	188	3.3	1.9	19.9	37.6	116	12	99	0	15	0	0	0	0	0	0	0
406	92	F	WHITE	66	103	45	60	23	36.56	1	1	0	1	0	0	0	0	0	1	0	7.3977	38	4.2	145	141	1	0.4	203	258	18.8	13.8	4.71	150	3.6	1.2	13.1	25.5	109	18	88	1	15	1	1	0	1	0	0	1
407	38	M	OTHER	110	158	94	109	22	36.72	0	0	0	0	0	0	0	1	0	0	0	6.76612	24	3.1	135	258	0.9	2.1	772	671	10.4	13.7	5.11	94	3.2	1	10.9	26.6	100	14	92	0	15	0	1	0	0	0	1	0
408	46	F	OTHER	84	156	95	123	11	35.22	1	1	0	0	0	0	0	0	0	1	0	7.45208	9	3.7	137	85	0.4	5.7	185	74	37.6	17.7	4.52	385	1.7	1.3	14.9	27.7	107	13	100	7	4	0	1	0	0	0	0	0
409	57	M	OTHER	111	108	53	69	25	37	1	1	0	0	0	0	0	0	0	0	1	8.06089	57	4.6	136	117	1.9	41.6	83	32	31.4	17.8	2.01	168	3.6	2.1	22.6	39.2	99	19	92	6	14	1	1	0	0	0	0	1
410	61	M	WHITE	100	115	66	78	18	36.67	1	1	0	1	0	1	0	0	1	0	0	7.68889	98	6.2	125	117	5.6	0.2	12	16	13.6	14.6	3.82	570	3.5	2.9	30.7	42.7	88	25	98	4	15	0	1	0	0	0	0	0
411	23	M	WHITE	136	148	80	87	26	37.22	0	0	0	0	0	0	0	1	0	0	0	7.69774	11	4.4	137	117	0.9	0.4	15	24	18.1	14.6	4.92	249	3	1.2	13.2	26.7	109	11	92	0	15	0	1	0	1	0	1	0
412	89	F	WHITE	89	137	76	93	19	37.17	1	1	1	0	0	0	0	0	0	1	0	8.02871	19	3.9	139	122	1.1	1.1	43	40	6.2	20.2	2.46	17	2.9	1.2	13.8	28.4	110	15	99	3	15	0	1	0	0	0	0	0
413	42	M	WHITE	101	117	75	84	28	37.5	1	1	0	1	0	0	0	0	1	0	0	7.51312	38	4.4	139	125	9.1	4.5	50	70	6.9	14.2	3.6	179	3.5	1.34072	14.9297	29.2084	96	17	93	0	15	0	1	1	1	0	0	0
414	48	M	OTHER	122	147	95	108	19	36.22	0	0	0	0	0	0	0	1	0	0	0	6.73325	8	4.5	128	173	0.9	0.4	93	56	11.2	13.8	4.05	247	4.5	1	10.9	28.5222	92	30	100	0	15	0	0	0	0	0	0	0
415	47	F	WHITE	125	149	74	91	21	38.33	0	0	0	0	0	1	0	0	0	0	0	7.41226	4	3.2	139	106	0.3	0.9	25	22	10.3	13.4	3.37	234	3.1	1.3	14.1	32.6	106	13	97	0	15	0	1	0	0	0	0	0
416	80	M	WHITE	133	141	77	93	19	35.06	1	1	0	0	1	0	0	1	0	1	0	7.73948	10	3.3	142	147	0.8	1	37	24	10.5	14.8	3.32	48	4.2	1.4	15.5	26.7	100	11	99	3	15	1	1	0	0	0	1	0
417	74	M	WHITE	86	86	43	54	21	36.44	1	1	0	0	1	1	0	1	1	0	0	7.08439	66	3.7	136	197	4.8	0.5	14	48	8	15.7	2.66	193	2.2	8.9	93.2	53.9	108	15	97	7	15	1	1	0	0	0	0	0
418	83	F	WHITE	83	144	52	77	20	36.83	0	0	1	0	0	0	0	0	0	0	0	7.71894	30	4.3	143	112	1.5	3.3	181	175	18.4	13.2	3.47	324	3.2	1.42763	15.826	29.0468	112	14	95	0	15	0	1	0	0	0	0	0
419	48	F	OTHER	119	97	61	70	14	37.83	0	1	0	0	0	0	0	0	0	0	0	7.56893	10	3	142	108	0.7	1	35	22	4.8	14.5	3.56	293	3.2	1.2	14.1	26.4	113	12	100	4	9	0	1	0	0	0	0	0
420	77	F	WHITE	115	109	59	69	13	37.11	1	1	0	1	0	0	0	0	1	0	0	7.42726	46	5.5	137	126	2.7	0.6	55	32	10.3	13.6	3.47	327	2.8	1.3	14.5	25.1	108	16	97	2	14	0	1	0	0	0	0	0
421	55	F	WHITE	81	125	77	88	9	35.72	1	1	0	0	0	0	0	0	0	0	0	7.10099	9	3.8	140	152	0.7	6.9	119	209	12.5	15.8	4.43	276	3.6	1.3	14.8	22.5	103	14	93	1	14	0	1	0	0	0	0	0
422	30	F	OTHER	64	96	67	74	18	36.89	0	1	0	0	0	0	0	0	0	0	0	7.4447	3	3.6	137	85	0.3	2.2	31	35	8.3	15.5	3.94	278	2.9	1.3	14.8	40.3	111	13	99	1	15	0	0	0	0	0	0	0
423	60	F	WHITE	82	126	78	88	27	37.11	1	1	0	0	0	0	0	0	0	0	0	7.87152	14	3.5	148	78	0.4	0.6	61	66	10.3	13.4	3.15	200	2.9	1	11.9	24.1	114	15	96	0	15	0	1	0	0	0	0	0
424	63	F	WHITE	91	106	66	74	13	35.72	1	1	0	0	0	0	0	0	0	0	0	7.40964	14	3.4	140	125	0.8	7.3	40	95	11.7	12.9	3.5	220	3.2	1.4	15.6	25.6	110	10	96	4	15	0	0	0	0	0	0	0
425	51	M	WHITE	61	100	58	68	10	34.06	1	1	0	1	0	0	0	0	0	0	1	7.02374	113	4.1	130	108	14.4	46.5	138	45	12.4	15.5	3.66	128	2.5	3.3	31.6	110.6	98	26	99	6	14	0	1	0	0	1	0	0
426	86	M	WHITE	117	120	59	75	19	35.89	0	1	1	1	0	1	1	0	0	0	0	7.6519	21	4.4	139	72	1.3	2	81	132	8.4	17.8	3.41	226	3	1.6	17.4	37.2	109	12	99	3	15	0	1	0	0	0	0	0
427	91	F	WHITE	86	132	76	89	22	36.94	1	1	0	0	0	0	0	0	0	0	0	7.73529	22	4	144	103	0.7	0.5	41	50	10	12.9	3.86	236	3.4	1.2	13.9	30.5	108	13	93	2	10	0	1	0	0	0	0	0
428	60	F	WHITE	115	142	70	88	17	37.28	0	0	0	0	0	1	0	0	1	0	0	7.00346	14	3.5	136	99	2.1	0.6	15	13	27.4	15.7	3.57	437	3.7	1.3	14.1	32.1	96	19	98	3	14	0	0	0	0	0	0	0
429	65	M	OTHER	114	155	77	93	27	38.33	1	1	0	1	0	1	0	0	0	0	0	7.65607	25	4.2	137	105	1.1	1.5	91	56	20.8	13.3	4.88	477	2.8	1.1	12.4	31.7	100	11	96	2	14	0	1	0	0	1	0	0
430	53	F	WHITE	102	119	75	86	18	36.5	1	1	0	0	0	0	0	0	0	0	0	6.98927	13	4.8	138	99	1.1	0.6	61	68	6.5	13.7	3.86	522	3.3	1.1	11.7	25.6	102	13	97	0	15	0	0	0	0	0	0	0
431	49	F	WHITE	95	123	68	82	10	36.17	1	1	0	0	0	0	0	0	0	0	0	7.15709	9	4.3	136	136	0.4	0.4	16	20	12.7	14.1	2.35	376	2.6	1.8	18.8	30	99	15	100	1	14	0	1	0	0	1	0	0
432	37	M	WHITE	142	150	103	109	26	37.44	1	1	0	0	0	1	0	0	0	0	0	7.30941	12	3.8	135	270	0.8	2.5	1009	549	24.6	12.8	4.73	332	3.8	1.2	14.2	26.6	101	22	95	0	15	0	1	0	0	0	1	0
433	68	F	OTHER	71	88	45	54	20	34.83	1	1	0	0	0	0	0	0	0	0	1	7.64434	53	6.3	128	99	2.7	29.2	136	46	4.9	19.3	1.57	65	4	4.7	47.7	124.4	94	24	97	9	15	1	1	0	0	0	0	1
434	66	M	WHITE	104	159	65	86	22	37.72	1	1	0	0	0	0	0	1	0	0	0	7.26497	14	4.3	136	187	0.9	2.9	107	239	17.7	13.6	3.72	286	3.3	1.3	14.9	29	101	15	94	0	15	0	1	0	0	0	0	0
435	44	M	WHITE	113	68	39	49	20	36.22	1	1	0	0	0	1	0	0	1	0	0	7.21503	48	4.5	129	139	5.3	2.4	300	90	8.6	13.7	2.2	114	1.9	1	11.1	50.1	104	13	100	14	15	1	0	0	0	0	0	1
436	85	F	WHITE	82	102	45	59	16	37.22	1	0	0	1	0	1	0	0	0	0	0	7.22565	11	3.5	139	77	0.6	6.6	72	63	7.7	13.8	4.12	134	3.5	1.2	13.2	40.1	104	15	98	1	15	0	1	0	0	0	0	0
437	42	F	WHITE	139	73	54	58	27	39.39	1	1	0	0	0	0	0	0	0	0	0	8.21566	26	5.8	138	99	3.1	0.4	131	25	9.1	16.6	4.34	219	2.2	1.2	14.4	41.3	120	12	95	1	15	1	1	0	0	0	0	1
438	74	M	WHITE	84	163	79	112	20	36.33	0	0	1	1	0	0	0	0	0	1	0	7.36876	11	4.7	142	162	0.8	2.3	96	69	7.4	12.9	3.35	158	3.2	1.3	14	29.6225	111	22	100	0	15	0	1	0	0	0	0	0
439	74	M	WHITE	86	150	126	132	21	37.28	1	0	1	0	1	0	0	0	0	0	0	7.45303	39	3.8	141	168	1.8	0.8	58	44	14.5	16.7	4.2	157	3.7	1.2	13.1	24.5	105	16	97	4	15	0	0	1	0	0	0	0
440	54	M	WHITE	99	131	91	101	18	37.11	1	1	0	0	0	0	0	1	0	0	1	7.70404	20	3.9	140	270	0.8	1.7	161	115	8.6	13.4	4.09	122	2.9	1.1	13.2	23.6	112	13	100	0	15	0	1	0	0	0	0	0
441	60	M	OTHER	99	107	80	86	21	37.33	1	0	0	0	0	0	0	0	0	1	0	6.98086	11	5.2	135	146	1	1.1	1782	1677	17.1	13.8	4.02	324	2.4	1.4	15.1	28.8	105	15	99	1	15	0	1	0	1	0	0	0
442	55	M	OTHER	119	117	70	90	18	36.83	1	1	0	0	0	0	0	0	0	0	0	8.17463	29	5.8	141	99	1	0.5	156	96	4.7	15	4.49	112	2.2	2.1	22.5	47.9	118	7	93	4	15	0	1	0	0	0	1	1
443	84	M	WHITE	122	142	100	109	33	37.44	1	1	0	1	1	0	0	1	1	0	0	7.88245	60	4.2	139	188	3.1	3.5	110	299	13.9	13.4	3.31	233	2.3	1.2	13.1	34.6	111	16	75	0	11	0	1	0	0	0	0	0
444	36	M	WHITE	117	120	91	97	18	36.67	1	0	0	0	0	0	0	0	0	0	0	7.36252	19	4.3	138	219	1	8.5	176	391	16.4	13.8	5.08	265	3.1	1.5	16.5	32.2	104	16	96	3	15	0	1	0	0	0	1	0
445	85	F	WHITE	76	123	82	91	19	36.83	1	0	0	0	0	0	0	0	0	0	0	7.59792	23	3.2	139	122	0.8	0.5	11	10	10.2	14	3.8	164	2.8	1.4	14.8	25	106	17	95	0	15	0	1	0	1	0	1	0
446	45	F	WHITE	122	95	41	54	25	38.56	1	1	0	0	0	0	0	0	0	0	0	7.95132	7	4.1	135	153	0.4	0.7	80	119	15	15.8	3	240	2.3	1.5	15.8	44.5	107	9	95	1	15	0	1	0	0	0	1	0
447	76	M	OTHER	96	106	54	72	22	36.61	1	1	0	0	0	0	1	0	0	1	0	8.2029	97	4	130	71	4.5	19.2	242	204	16.4	15.7	4.29	213	2.2	2.8	30.1	88.8	94	20	97	12	15	0	1	1	0	0	0	1
448	46	F	WHITE	93	152	80	99	18	37.33	0	0	0	0	0	0	0	0	0	0	0	6.74939	5	3.8	140	155	0.5	0.9	256	110	16.3	13.8	3.64	241	3.7	1.1	11.6	31.5	106	21	97	0	15	0	0	0	0	0	0	0
449	70	F	OTHER	138	138	82	94	25	37.56	0	0	0	0	0	0	0	0	0	0	0	7.57613	13	3.5	134	176	0.9	0.3	30	16	7.6	12.8	4.04	174	2.8	1.3	14.1	24.9	101	15	96	1	6	0	1	0	0	0	0	0
450	44	F	OTHER	117	101	58	71	14	36.72	1	0	0	0	0	1	0	0	0	0	1	7.38404	35	4.8	135	92	1.7	2.5	52	15	16.3	14.2	2.79	213	3.3	1.9	20.8	53.3	97	18	93	0	15	0	1	0	0	0	0	0
451	74	F	OTHER	83	94	43	56	24	38.17	1	1	0	0	0	0	0	0	0	0	0	8.03297	22	3.6	140	143	0.8	0.7	32	38	17.2	13.2	3.92	192	2.4	1.6	17.5	55.4	102	19	92	1	15	0	1	0	0	0	0	1
452	65	M	OTHER	109	97	68	75	34	36.17	1	1	1	0	0	0	0	0	0	1	1	6.66509	23	4.5	141	92	2.1	4.9	12795	2756	6.6	17.9	2.89	23	2.7	11.4	130.4	48.1	107	30	97	7	15	1	1	0	0	0	1	0
453	70	M	WHITE	136	129	109	112	28	36.78	1	1	0	0	0	0	1	1	0	0	0	8.92393	26	4	143	108	1.3	3.6	642	202	35.1	16.2	3.29	336	2.7	2.5	28	67.7	114	22	91	4	13	1	1	0	0	0	0	1
454	51	M	WHITE	164	134	68	85	22	37.22	1	1	0	0	0	0	0	0	0	1	0	7.50044	25	3.4	137	158	0.9	0.6	11	46	0.1	12.1	3.8	42	3.3	1.1	12.1	26.7	105	16	96	3	15	0	1	0	0	0	1	1
455	39	F	WHITE	120	143	100	111	16	37.22	0	0	0	0	0	1	0	0	0	0	0	6.84946	9	3.4	138	189	0.4	2.5	357	158	8.4	16.5	4.47	149	3.8	1.1	12	37.7	91	21	91	4	15	0	1	0	0	0	0	0
456	44	M	WHITE	85	98	74	77	14	39.72	1	1	0	0	0	0	0	1	0	0	0	7.50836	17	3.9	147	151	0.5	3.9	211	204	10.6	14.7	3.37	346	3	1.4	15.7	27.6	111	14	100	0	15	0	1	0	0	0	0	0
457	27	F	WHITE	159	138	83	94	21	39.89	0	0	0	0	0	0	0	0	0	0	0	7.27559	8	4.4	133	97	0.5	0.3	34	31	19.6	15.8	3.16	610	2.7	1.5	16.9	32.8	101	17	100	0	15	0	1	0	0	0	0	0
458	78	F	OTHER	102	137	59	80	24	36.94	0	1	0	0	0	0	0	1	0	0	0	7.00377	12	3.7	139	127	0.5	1.2	134	190	10	16.2	3.14	340	3	1.5	17	40.9	101	14	99	0	15	0	0	0	0	0	0	0
459	48	M	OTHER	121	138	109	116	24	35	1	1	0	0	0	0	0	0	1	0	0	7.54791	15	4	137	106	1.4	1	6983	759	1.7	13.3	4.3	52	2.7	1.4	15.4	42.7	107	15	100	6	15	1	1	0	0	0	1	1
460	74	M	OTHER	121	176	99	117	22	37.22	1	0	0	0	0	0	0	0	0	0	0	6.78045	26	3.2	161	132	1.3	1.2	43	32	18.5	16.2	3.31	426	2.7	4.8	44.8	40.9	126	13	98	0	9	0	1	0	0	0	1	0
461	73	F	WHITE	95	117	67	77	18	36.78	1	1	0	1	1	1	0	1	0	0	0	7.18878	25	3.2	131	111	1	7.2	134	147	31.7	14.3	3.91	199	3.3	1.5	16.1	35.7	94	17	95	0	15	0	0	0	1	0	0	0
462	71	F	WHITE	109	114	53	68	22	36.72	1	1	0	1	0	0	0	0	0	0	0	7.13815	26	3.6	139	118	1.1	2.2	1555	900	8.5	14.9	3.25	201	4.2	4.3	47.2	45.8	98	18	96	3	15	0	1	0	0	0	0	0
463	62	M	WHITE	110	116	76	88	22	36.44	1	1	1	0	0	0	0	1	1	0	1	8.26267	25	4	144	151	2.6	1.8	77	24	14.9	18.6	2.06	151	2.7	1.3	13.7	31.2	113	19	94	1	13	1	1	0	0	1	0	0
464	53	F	WHITE	141	123	81	95.5	29	38	1	1	0	0	0	0	0	0	0	0	0	7.75441	7	3.1	142	190	0.4	1.3	103	24	11.5	16.2	3.5	163	2.4	1.8	19.9	28.2	99	13	95	2	15	0	1	0	0	0	0	0
465	57	M	WHITE	99	114	58	73	17	36.44	1	1	0	0	0	0	0	0	0	0	1	7.58417	87	6.7	130	86	5.7	10.9	322	129	11.4	16.7	2.76	161	2.6	1.5	15.7	25.5	89	24	94	1	14	0	1	0	0	1	0	0
466	55	F	WHITE	113	118	80	90	17	36.11	1	0	0	0	0	0	0	1	0	0	0	6.83397	28	5.4	136	233	1	1.2	31	22	26.4	13	5.28	235	4.4	1.1	13.4	24.4	103	18	96	0	15	0	1	0	0	0	0	0
467	68	M	OTHER	110	136	82	94	27	38.11	1	0	0	0	0	0	0	1	0	0	0	7.68756	17	4	133	143	0.5	0.7	18	6	10.4	13.5	3.61	174	2.7	1.2	13.5	41.7	104	10	95	0	15	0	1	0	0	0	0	0
468	51	M	WHITE	97	144	89	101	30	38.78	0	1	0	0	0	0	0	0	0	0	0	7.92559	32	4.5	150	100	1.5	0.8	32	24	10.9	14.1	2.47	475	2.9	1.2	14.1	27.6	113	17	96	0	15	0	1	0	1	0	0	0
469	52	M	WHITE	132	182	95	115	42	37.17	1	1	0	0	0	1	0	0	0	0	0	7.82294	16	3.5	138	128	0.7	0.3	90	34	14.6	14.6	3.97	272	3.1	1.3	14.6	34.3	105	16	91	0	15	0	1	0	0	0	0	0
470	50	M	WHITE	128	127	89	96	32	36.78	0	0	0	0	0	0	0	0	0	0	0	7.80855	3	4.7	140	203	0.8	0.6	49	28	12.8	13.6	4.17	170	2.4	1.2	12.7	25.2	112	8	96	0	15	0	1	0	0	0	0	0
471	68	F	WHITE	142	157	122	130	28	36.78	1	1	0	0	0	0	0	1	0	0	0	7.71235	20	5.1	135	469	0.9	0.6	150	141	19	13.3	5.74	182	3.5	1.1	11.9	24.4	100	26	96	0	15	1	1	0	0	0	0	1
472	87	M	OTHER	85	94	67	74	18	37.28	0	1	0	1	0	1	0	0	0	0	0	7.66169	32	5	142	106	1.4	3	448	598	8.8	15.1	3.69	168	3.7	1.2	13	28.5	105	14	91	0	15	0	0	0	0	0	0	0
473	65	F	OTHER	98	147	96	110	18	36.89	1	0	0	0	0	0	0	0	0	0	0	7.03925	29	4.5	143	144	0.7	1.3	30	31	26	17.8	5.55	221	3.6	1.4	15.6	28.2	108	13	94	2	15	0	1	0	0	0	0	0
474	91	F	WHITE	98	123	58	69	22	35.83	0	1	0	0	0	0	1	0	0	0	0	7.39973	40	4.4	138	104	1.2	1.2	31	17	3.5	13.5	4.26	241	3.2	1.7	18.2	29.5	106	14	94	1	15	0	1	0	0	0	0	0
475	79	M	WHITE	124	138	65	85	32	36.44	1	1	1	0	0	1	0	0	0	0	0	7.72179	52	4.1	142	188	1.6	0.9	69	26	8.5	16.2	4.52	313	1.9	2.7	27.7	32.7	108	16	92	2	14	0	1	0	1	1	0	0
476	63	M	OTHER	116	151	95	109	23	37.56	1	1	0	0	0	0	0	1	0	0	0	7.13139	13	3.3	137	205	0.9	1.7	94	89	9.7	14.5	4.37	124	3.5	1.2	12.7	25.3	103	12	96	0	15	0	1	0	0	0	0	0
477	59	F	WHITE	90	125	79	88	17	36.61	0	0	0	0	0	1	0	1	0	1	0	7.44982	9	4	135	129	0.9	8.4	334	468	20.9	17.5	3.95	179	2.7	1.3	13.8	34	97	14	95	3	15	0	1	1	0	0	0	0
[truncated: 22 more columns]
